# Supplementary material for: Methionine metabolism influences genomic architecture and gene expression through H3K4me3 peak width
Source: Nat Commun. 2018 May 16;9:1955. doi: 10.1038/s41467-018-04426-y (PMC5955993; doi:10.1038/s41467-018-04426-y)
Supplement: Supplementary file 4 — Supplementary Data 1 [file 41467_2018_4426_MOESM4_ESM.xlsx]

## Sheet: H3K4me3_Peaks_HCT116
Supplementary Data 1. Peak height, area, width and gene expression levels in different conditions.
Gene	Refseq ID	Chromosome	Start	End	Height, 100uM MET	Area, 100 uM MET	Width, 100 uM MET	Height, 3uM MET	Area, 3 uM MET	Width, 3 uM MET	Height Fold Change	Area Fold Change	Width Fold Change
LOC100288069	NR_033908	chr1	712818	715858	122	139963	855.111	96	90913	636.446	0.786885	0.64955	0.744285
LINC00115	NR_024321	chr1	761237	764157	94	101872	570.964	89	73086.5	430.896	0.946809	0.717435	0.754682
LOC100130417	NR_026874	chr1	839200	840645	33	23108	386.968	29	14147.5	302.093	0.878788	0.612234	0.780667
SAMD11	NM_152486	chr1	858923	861451	48	57046	700.541	36	40700.5	678.409	0.75	0.713468	0.968407
SAMD11	NM_152486	chr1	875416	878443	26	27320	960.471	21.5	22124.5	878.935	0.826923	0.809828	0.915108
NOC2L	NM_015658	chr1	893212	897386	170	412485	1562.24	163.5	304628	1354.36	0.961765	0.738518	0.866931
PLEKHN1	NM_032129	chr1	901169	903127	151	151005	523.595	105.5	90679	435.336	0.698675	0.600503	0.831437
PERM1	NM_001291366	chr1	910962	912065	35	18542	254.631	21.5	11687.5	232.399	0.614286	0.630326	0.912689
HES4	NM_001142467	chr1	933321	937750	129	348974	1461.17	102	198728	1238.68	0.790698	0.569465	0.847732
ISG15	NM_005101	chr1	948140	950463	127	158621	600.496	98.5	107769	557.995	0.775591	0.679412	0.929224
AGRN	NM_001305275	chr1	954522	957341	165	196696	756.172	141.5	122366	611.377	0.857576	0.62211	0.808516
RNF223	NM_001205252	chr1	993522	996323	104	113942	651.036	82	73500.5	555.664	0.788462	0.645069	0.853507
RNF223	NM_001205252	chr1	998849	999796	32	17145	272.149	14.5	8156.5	257.929	0.453125	0.475736	0.947749
RNF223	NM_001205252	chr1	1003704	1005659	52	59175	629.206	32	25874	534.906	0.615385	0.437245	0.850129
RNF223	NM_001205252	chr1	1008413	1009737	54	36740	336.204	30	15896.5	306.356	0.555556	0.432676	0.911221
C1orf159	NM_017891	chr1	1050254	1052498	147	124060	700.656	128	94179.5	606.997	0.870748	0.759145	0.866327
MIR200B	NR_029639	chr1	1092510	1094198	76	65832	371.52	59.5	47011	351.547	0.782895	0.714106	0.94624
MIR200B	NR_029639	chr1	1097674	1101042	149	277514	1015.68	96.5	166783	884.531	0.647651	0.600989	0.870876
TNFRSF18	NM_004195	chr1	1136644	1137214	35	9678	126.518	25	7180	138.214	0.714286	0.741889	1.09244
TNFRSF18	NM_004195	chr1	1140535	1142957	110	129468	522.764	90.5	75942	418.135	0.822727	0.58657	0.799853
SDF4	NM_016547	chr1	1165859	1168461	174	218722	642.824	163	164654	553.355	0.936782	0.752798	0.860819
UBE2J2	NM_058167	chr1	1207559	1210265	163	303944	821.991	152.5	228131	672.567	0.935583	0.750569	0.818217
ACAP3	NM_030649	chr1	1239871	1245704	149	386765	1640.3	117.5	229606	1380.73	0.788591	0.593656	0.841758
CPSF3L	NM_001256460	chr1	1258412	1261581	184	241770	768.489	157	166917	638.299	0.853261	0.690396	0.83059
DVL1	NM_004421	chr1	1282467	1285452	138	256017	963.375	114	177330	848.15	0.826087	0.692651	0.880394
AURKAIP1	NM_001127229	chr1	1308874	1312373	169	324192	999.843	167.5	237474	824.438	0.991124	0.732512	0.824567
LOC148413	NR_015434	chr1	1333124	1336547	191	367620	1004.67	186	266968	852.515	0.973822	0.726208	0.848553
MRPL20	NM_017971	chr1	1341033	1344243	193	355791	876.395	170.5	274166	731.884	0.88342	0.770583	0.835107
VWA1	NM_199121	chr1	1368503	1372653	118	193295	1130.06	82	108948	1053.25	0.694915	0.563633	0.932033
ATAD3B	NM_031921	chr1	1405837	1409284	154	223671	969.879	147	157044	709.535	0.954545	0.702118	0.731571
ATAD3A	NM_001170536	chr1	1446241	1449277	146	252810	866.29	140.5	191964	700.429	0.962329	0.759319	0.808539
SSU72	NM_014188	chr1	1508006	1511498	192	336883	871.088	186	266291	703.5	0.96875	0.790455	0.807611
C1orf233	NM_001242659	chr1	1534628	1536136	40	28560	458.5	30.5	17669.5	414.426	0.7625	0.61868	0.903874
MIB2	NM_001170689	chr1	1549556	1552668	158	260758	936.928	133.5	173146	757.385	0.844937	0.664008	0.808371
MMP23B	NM_006983	chr1	1562226	1565209	145	358976	1107.24	112.5	221428	1014.24	0.775862	0.616832	0.916006
MMP23A	NR_002946	chr1	1589296	1591644	97	51899	546.009	92.5	38618.5	417.945	0.953608	0.744109	0.765454
SLC35E2B	NM_001110781	chr1	1622734	1625990	78	51380	716.62	62.5	33725	591.559	0.801282	0.656384	0.825485
CDK11B	NM_033490	chr1	1654519	1656782	119	61789	526.517	113	47137	402.843	0.94958	0.76287	0.765109
SLC35E2	NM_001199787	chr1	1676250	1678636	40	26863	425.981	32.5	17155.5	402.166	0.8125	0.638629	0.944093
NADK	NM_023018	chr1	1708304	1711018	185	207266	725.026	157	156002	625.144	0.848649	0.752666	0.862236
GNB1	NM_001282538	chr1	1820178	1824066	139	262422	1183.37	125	181107	936.004	0.899281	0.690136	0.790965
CALML6	NM_138705	chr1	1839092	1841611	133	142829	662.338	98.5	93125.5	556.423	0.740602	0.652007	0.840088
TMEM52	NM_178545	chr1	1849409	1851498	99	92617	496.678	50.5	42028.5	421.688	0.510101	0.453788	0.849016
TMEM52	NM_178545	chr1	1875301	1875973	39	10506	150.908	46.5	12967	156.299	1.19231	1.23425	1.03572
CFAP74	NM_001304360	chr1	1934556	1935669	60	30391	298.037	50	24370.5	253.096	0.833333	0.801899	0.849212
GABRD	NM_000815	chr1	1950717	1951566	48	27539	244.493	24.5	11732.5	204.153	0.510417	0.426032	0.835003
PRKCZ	NM_002744	chr1	1980820	1983420	149	204448	786.139	125.5	140984	677.68	0.842282	0.689584	0.862036
FAAP20	NM_001282671	chr1	2120779	2121702	35	12659	208.905	30.5	12167	253.547	0.871429	0.961134	1.2137
FAAP20	NM_001282671	chr1	2125092	2127028	53	55015	606.389	50	33762.5	494.71	0.943396	0.613696	0.815829
FAAP20	NR_046427	chr1	2130256	2131736	68	34593	333.46	44.5	19061	263.637	0.654412	0.551007	0.790611
FAAP20	NM_001146310	chr1	2135918	2137189	35	11610	403.379	31.5	9459	337.954	0.9	0.814729	0.837809
FAAP20	NM_001282670	chr1	2143813	2144789	33	13813	244.675	38.5	17179	230.608	1.16667	1.24368	0.942507
SKI	NM_003036	chr1	2158072	2162477	128	242456	1384.19	107.5	130232	1226.16	0.839844	0.537137	0.885836
LOC100129534	NR_024489	chr1	2245530	2247044	64	46210	379.797	53.5	29362.5	365.422	0.835938	0.635414	0.962151
MORN1	NR_125361	chr1	2321315	2324552	187	343490	977.065	164.5	253408	810.899	0.879679	0.737743	0.829933
PEX10	NM_153818	chr1	2342849	2346147	173	378852	1041.34	165	244262	907.112	0.953757	0.644743	0.871101
PLCH2	NM_001303012	chr1	2398667	2399342	29	11047	178.532	17.5	5735.5	149.917	0.603448	0.519191	0.839721
PANK4	NM_018216	chr1	2456287	2458454	162	172566	539.021	129	116632	468.666	0.796296	0.675872	0.869477
TNFRSF14	NM_001297605	chr1	2477316	2480596	89	98653	751.33	53.5	48448	830.207	0.601124	0.491095	1.10498
FAM213B	NR_036638	chr1	2516259	2519629	139	234905	1031.14	98.5	134586	878.03	0.708633	0.572936	0.851514
MMEL1	NM_033467	chr1	2572891	2575152	153	189803	577.771	118	110453	460.462	0.771242	0.581935	0.796963
PRDM16	NM_199454	chr1	2984370	2987665	128	132417	757.876	110	112811	738.423	0.859375	0.851937	0.974332
ARHGEF16	NM_014448	chr1	3370071	3372549	102	97082	597.358	86	59287	485.636	0.843137	0.61069	0.812973
MIR551A	NR_030277	chr1	3446735	3448369	91	66443	398.991	77	42399	329.711	0.846154	0.638126	0.826361
MEGF6	NM_001409	chr1	3526503	3528801	129	114469	474.407	81.5	64293	440.206	0.631783	0.561663	0.927908
TPRG1L	NM_182752	chr1	3540018	3542604	147	201311	811.659	122	128418	706.769	0.829932	0.637906	0.87077
WRAP73	NM_017818	chr1	3565464	3566873	168	136316	366.265	132.5	91445	286.546	0.78869	0.670831	0.782345
TP73	NM_001204184	chr1	3568223	3570751	139	170430	600.623	100	122850	542.663	0.719424	0.720824	0.903499
SMIM1	NM_001288583	chr1	3688291	3690199	80	74753	541.109	62	51743.5	492.962	0.775	0.692193	0.911023
LRRC47	NM_020710	chr1	3711193	3714217	173	240862	655.862	164.5	193606	514.197	0.950867	0.803803	0.784003
CEP104	NM_014704	chr1	3772285	3775273	161	252659	815.593	146.5	184258	679.549	0.909938	0.729277	0.833196
LINC01134	NR_024455	chr1	3815698	3818411	142	213115	909.102	133	155148	809.404	0.93662	0.728001	0.890334
NPHP4	NM_001291593	chr1	6051097	6054411	128	246888	1037.47	104	151290	897.843	0.8125	0.612786	0.865416
KCNAB2	NM_172130	chr1	6085090	6087020	64	51218	450.021	48.5	37576	402.273	0.757812	0.733648	0.893898
CHD5	NM_015557	chr1	6239103	6240638	96	51766	390.02	62.5	27887.5	330.497	0.651042	0.538722	0.847383
RPL22	NM_000983	chr1	6257739	6260654	199	239017	707.706	186	174497	495.93	0.934673	0.730061	0.700758
RNF207	NM_207396	chr1	6264728	6267748	161	248001	743.105	127.5	181730	625.878	0.791925	0.732777	0.842246
ICMT	NM_012405	chr1	6294487	6296868	155	168530	591.517	144.5	114630	462.129	0.932258	0.680173	0.781261
HES3	NM_001024598	chr1	6302003	6302842	23	10056	237.995	21.5	10869.5	226.316	0.934783	1.0809	0.95093
HES3	NM_001024598	chr1	6305310	6306525	23	15553	332.562	19.5	11736	293.099	0.847826	0.754581	0.881335
HES3	NM_001024598	chr1	6309063	6310218	34	18631	318.427	41.5	24231	331.462	1.22059	1.30057	1.04093
GPR153	NM_207370	chr1	6319931	6321585	70	62019	426.975	47	42773.5	455.561	0.671429	0.689684	1.06695
ACOT7	NM_007274	chr1	6451983	6454609	146	185239	739.622	121.5	125540	631.043	0.832192	0.677716	0.853196
HES2	NM_019089	chr1	6479116	6480962	73	50709	469.983	59	46293	476.909	0.808219	0.912915	1.01474
ESPN	NM_031475	chr1	6483347	6486375	134	149327	729.646	70.5	73852	705.431	0.526119	0.494566	0.966812
MIR4252	NR_036218	chr1	6500116	6501123	31	11289	290.843	37.5	12765.5	273.363	1.20968	1.13079	0.939899
TNFRSF25	NM_148965	chr1	6506839	6509818	101	145550	940.85	53	94971	865.298	0.524752	0.652497	0.919699
TNFRSF25	NM_148970	chr1	6530901	6532233	74	37733	262.033	42	20244	260.519	0.567568	0.536507	0.994224
PLEKHG5	NM_001265594	chr1	6549069	6552432	112	176810	790.44	78	111857	697.24	0.696429	0.63264	0.882092
PLEKHG5	NM_001042663	chr1	6556414	6558392	87	76832	522.715	56	37980.5	413.76	0.643678	0.494332	0.79156
NOL9	NM_024654	chr1	6612639	6614945	175	209553	560.759	179	174544	438.055	1.02286	0.832932	0.781182
ZBTB48	NM_001278647	chr1	6639432	6641668	147	132683	473.769	121	87744.5	400.405	0.823129	0.661309	0.845148
KLHL21	NM_014851	chr1	6660602	6664427	174	341163	927.844	127	230424	918.888	0.729885	0.675406	0.990348
PHF13	NM_153812	chr1	6672429	6676091	157	251373	1220.15	116	162386	1059.96	0.738854	0.645996	0.868713
THAP3	NM_001195752	chr1	6684765	6686673	158	167371	450.887	143.5	133170	402.078	0.908228	0.795661	0.891749
DNAJC11	NM_018198	chr1	6760048	6762154	183	216994	474.255	176	188973	400.15	0.961749	0.870867	0.843744
CAMTA1	NM_015215	chr1	6843723	6846981	114	168213	1129.16	96.5	131572	1044.15	0.846491	0.782172	0.924718
VAMP3	NM_004781	chr1	7740096	7740565	16	3496	122.271	14	3346.5	109.903	0.875	0.957237	0.898852
VAMP3	NM_004781	chr1	7763683	7765834	108	85155	638.677	59.5	59337	567.213	0.550926	0.696812	0.888106
VAMP3	NM_004781	chr1	7830978	7832696	183	171423	434.54	174	134164	351.139	0.95082	0.782652	0.808072
PER3	NM_001289862	chr1	7843400	7844216	18	7772	295.759	21	7618	290.743	1.16667	0.980185	0.98304
PARK7	NM_007262	chr1	8013583	8015240	108	110005	492.054	94	73270.5	419.099	0.87037	0.666065	0.851734
PARK7	NM_001123377	chr1	8020383	8023206	183	203002	715.124	183	147004	540.494	1	0.724151	0.755805
ERRFI1	NM_018948	chr1	8081111	8087787	144	251671	1381.83	134	157756	1075.9	0.930556	0.626836	0.778603
SLC45A1	NM_001080397	chr1	8377712	8379022	131	89574	326.237	95	49179	281.719	0.725191	0.549032	0.863539
RERE	NM_001042682	chr1	8482545	8484816	84	104954	610.054	101.5	91772	540.328	1.20833	0.874402	0.885705
SNORD128	NR_132752	chr1	8585379	8586133	26	12504	262.39	23	10239.5	229.021	0.884615	0.818898	0.872827
RERE	NM_012102	chr1	8762228	8764129	95	59422	374.482	84	43814.5	312.469	0.884211	0.737345	0.834403
RERE	NM_012102	chr1	8876060	8878657	131	142572	584.199	110	104842	514.516	0.839695	0.735365	0.88072
ENO1-AS1	NR_038351	chr1	8936237	8940012	153	318266	1023.64	150	220664	825.532	0.980392	0.693334	0.806467
GPR157	NM_024980	chr1	9187548	9189804	136	142769	444.439	102	91651.5	419.973	0.75	0.641957	0.94495
LOC102724571	NR_132738	chr1	9240994	9243298	97	137068	646.445	83.5	98050.5	558.074	0.860825	0.715342	0.863297
H6PD	NM_004285	chr1	9294208	9296212	111	97678	497.903	89	69460	454.474	0.801802	0.711112	0.912777
SPSB1	NM_025106	chr1	9352383	9354847	117	135563	551.122	91	104005	529.358	0.777778	0.767208	0.96051
LOC100506022	NR_104622	chr1	9488413	9489889	49	35161	415.903	28.5	16077	367.894	0.581633	0.45724	0.884568
SLC25A33	NM_032315	chr1	9599140	9601692	149	190112	602.552	109.5	128156	529.378	0.734899	0.674111	0.878559
TMEM201	NM_001010866	chr1	9648355	9650620	147	171717	519.267	114	111724	469.942	0.77551	0.650629	0.905009
PIK3CD	NM_005026	chr1	9686624	9687408	29	9581	165.797	25	9677.5	186.031	0.862069	1.01007	1.12204
PIK3CD	NM_005026	chr1	9711355	9712408	57	22334	237.667	44	17760	248.6	0.77193	0.7952	1.046
PIK3CD-AS2	NR_126368	chr1	9746819	9750582	111	130503	1357.89	54.5	79929.5	1230.22	0.490991	0.612473	0.905979
CLSTN1	NM_001009566	chr1	9882191	9884468	174	198209	552.538	127	143224	486.092	0.729885	0.722593	0.879745
CTNNBIP1	NM_001012329	chr1	9969106	9971894	145	127275	651.23	113.5	84957	563.283	0.782759	0.667507	0.864952
LZIC	NM_001316974	chr1	10002131	10004747	128	200652	759.224	88	116335	615.929	0.6875	0.579785	0.811261
RBP7	NM_052960	chr1	10056483	10058573	84	82235	538.635	68	60347.5	475.273	0.809524	0.733842	0.882366
UBE4B	NM_006048	chr1	10092386	10094885	154	146399	529.213	126.5	99603.5	446.498	0.821429	0.680356	0.843703
KIF1B	NM_015074	chr1	10269698	10272691	159	226395	808.006	121.5	163104	737.641	0.764151	0.72044	0.912915
PGD	NM_001304452	chr1	10458203	10460430	139	200255	661.088	128	123480	544.108	0.920863	0.616611	0.823049
APITD1-CORT	NM_001243768	chr1	10490003	10491835	126	117807	498.769	108	78147.5	398.013	0.857143	0.663352	0.797991
DFFA	NM_213566	chr1	10531237	10533079	130	119231	426.036	95.5	64365	337.86	0.734615	0.539834	0.793032
PEX14	NM_004565	chr1	10534507	10536446	128	140384	480.832	125.5	107130	414.73	0.980469	0.763125	0.862526
CASZ1	NM_001079843	chr1	10753587	10755380	29	24755	557.137	48	28000.5	512.269	1.65517	1.1311	0.919468
CASZ1	NM_001079843	chr1	10853323	10857169	92	118601	1216.49	81.5	75853	1157.73	0.88587	0.639565	0.951697
TARDBP	NM_007375	chr1	11071870	11074390	193	208430	540.312	190.5	180916	443.901	0.987047	0.867992	0.821565
SRM	NM_003132	chr1	11118119	11121435	185	323748	941.753	182	244916	790.171	0.983784	0.756504	0.839043
EXOSC10	NM_001001998	chr1	11158551	11160515	170	151807	418.526	165	126074	325.112	0.970588	0.830485	0.776802
MTOR	NM_004958	chr1	11321112	11323879	178	160422	648.162	151.5	110224	507.168	0.851124	0.687088	0.78247
UBIAD1	NM_013319	chr1	11332605	11334661	157	156134	442.848	140.5	105065	361.279	0.894904	0.672916	0.815809
PTCHD2	NM_020780	chr1	11538597	11540279	85	57412	358.753	73.5	46750	323.055	0.864706	0.81429	0.900493
FBXO44	NM_001304791	chr1	11712759	11716173	122	189367	944.829	87	113114	804.377	0.713115	0.597324	0.851347
FBXO6	NM_018438	chr1	11723686	11725519	69	75121	448.268	73.5	63139	426.339	1.06522	0.840497	0.951081
MAD2L2	NM_006341	chr1	11739647	11742079	152	163832	536.653	130	108375	484.997	0.855263	0.661501	0.903743
MAD2L2	NM_001127325	chr1	11750265	11752102	89	73171	499.264	59.5	48656	455.647	0.668539	0.664963	0.912638
AGTRAP	NM_020350	chr1	11795827	11797460	152	127727	444.084	103	88328.5	386.462	0.677632	0.691541	0.870244
CLCN6	NM_001256959	chr1	11864682	11867274	125	160365	795.344	93	86725	675.596	0.744	0.540798	0.849439
KIAA2013	NM_138346	chr1	11984511	11987107	146	136692	583.778	129.5	99327	458.404	0.886986	0.726648	0.785238
PLOD1	NM_001316320	chr1	11993946	11995562	154	108725	447.503	113.5	70291.5	405.588	0.737013	0.646507	0.906336
MFN2	NM_014874	chr1	12039662	12041937	163	149721	449.687	158	114028	378.512	0.969325	0.761603	0.841722
MIIP	NM_021933	chr1	12078531	12080845	144	134070	498.099	116.5	86346.5	429.798	0.809028	0.64404	0.862876
TNFRSF8	NM_001281430	chr1	12140889	12142528	87	72638	448.184	57	30469.5	345.28	0.655172	0.419471	0.770398
VPS13D	NM_018156	chr1	12289706	12291837	130	183393	580.151	138.5	143670	502.794	1.06538	0.783397	0.866661
MIR6730	NR_106788	chr1	12655941	12656569	23	6856	155.645	23.5	9288.5	160.814	1.02174	1.3548	1.03321
DHRS3	NM_004753	chr1	12675686	12680167	112	163968	1265.05	82	101458	1092.76	0.732143	0.618767	0.863808
PRDM2	NM_001135610	chr1	14026203	14027587	38	29292	339.044	56	33268.5	309.103	1.47368	1.13575	0.91169
PRDM2	NM_001007257	chr1	14075243	14077413	152	141788	473.874	146	116213	424.075	0.960526	0.819625	0.894912
PRDM2	NM_001007257	chr1	14155296	14156155	44	21949	214.823	32.5	11273.5	183.751	0.738636	0.513622	0.85536
KAZN	NM_001018000	chr1	15250129	15252005	102	109318	555.486	66.5	67397	495.526	0.651961	0.616522	0.892058
TMEM51	NM_018022	chr1	15478602	15481710	139	230119	953.197	118.5	167270	875.255	0.852518	0.726883	0.918231
FHAD1	NM_052929	chr1	15573391	15574314	70	30532	243.951	58.5	20253	164.476	0.835714	0.663337	0.674215
EFHD2	NM_024329	chr1	15735824	15738243	163	188967	616.84	154	142406	510.971	0.944785	0.753605	0.82837
CASP9	NM_032996	chr1	15849372	15854909	159	227680	1869.63	145.5	156848	1618.64	0.915094	0.688895	0.865757
DDI2	NM_032341	chr1	15943130	15945740	179	185094	497.251	164	133761	409.503	0.916201	0.722665	0.823535
PLEKHM2	NM_015164	chr1	16010183	16012379	123	117178	518.266	86.5	84369	482.231	0.703252	0.720007	0.93047
SPEN	NM_015001	chr1	16159699	16163184	69	103629	887.998	52	73543.5	840.01	0.753623	0.709681	0.94596
FLJ37453	NR_024279	chr1	16173026	16177090	147	296992	1099.95	124	211982	923.937	0.843537	0.713763	0.839981
ZBTB17	NM_001287603	chr1	16301223	16303138	140	119453	465.614	142	92428	391.842	1.01429	0.77376	0.841561
HSPB7	NM_014424	chr1	16339145	16339961	24	11552	240.355	24.5	9505	206.677	1.02083	0.822801	0.859882
FAM131C	NM_182623	chr1	16399224	16400438	70	46567	278.162	46.5	25240.5	268.459	0.664286	0.542025	0.965119
EPHA2	NM_004431	chr1	16479490	16484260	165	268746	957.195	147.5	186262	720.293	0.893939	0.693076	0.752504
EPHA2	NM_004431	chr1	16493888	16494781	28	13033	235.709	25	8432.5	210.936	0.892857	0.647011	0.8949
ARHGEF19	NM_153213	chr1	16532208	16535541	86	157289	1005.74	47.5	74642	919.722	0.552326	0.474553	0.914473
ARHGEF19	NM_153213	chr1	16538358	16539332	34	18270	264.752	14	5108.5	197.556	0.411765	0.279611	0.746193
ARHGEF19	NM_153213	chr1	16542515	16544338	41	21775	452.171	28.5	14209	442.911	0.695122	0.652537	0.979521
RSG1	NM_030907	chr1	16562559	16564647	94	76185	471.781	60.5	38887.5	385.041	0.643617	0.510435	0.816145
FBXO42	NM_018994	chr1	16677092	16679677	167	183094	538.469	157.5	137140	426.827	0.943114	0.749014	0.792667
SZRD1	NR_073500	chr1	16693195	16695409	142	158618	569.21	135.5	119751	465.82	0.954225	0.754965	0.818363
NECAP2	NM_001145278	chr1	16766759	16768608	157	154788	424.585	131	110754	362.317	0.834395	0.715524	0.853345
CROCCP3	NR_023386	chr1	16824388	16826993	133	170019	589.301	104.5	124170	568.819	0.785714	0.730327	0.965244
CROCCP3	NR_023386	chr1	16839554	16841542	44	28632	696.39	19.5	9719.5	595.381	0.443182	0.339463	0.854954
NBPF1	NM_017940	chr1	16938553	16940645	247	285012	616.108	242.5	231985	532.341	0.981781	0.813948	0.864038
MST1P2	NR_027504	chr1	16969553	16972033	241	380186	666.375	238.5	309687	572.319	0.989627	0.814567	0.858855
MST1P2	NR_027504	chr1	16973886	16974679	45	17069	205.297	23	9247	201.118	0.511111	0.541742	0.979644
MST1P2	NR_027504	chr1	16983858	16984071	26	3974	57.5498	7	958	47.4866	0.269231	0.241067	0.825138
ESPNP	NR_026567	chr1	17026402	17028742	146	225915	745.973	130.5	166452	594.213	0.893836	0.736788	0.796562
ESPNP	NR_026567	chr1	17033727	17035004	119	83565	414.051	82.5	54625	365.844	0.693277	0.653683	0.883571
MST1L	NM_001271733	chr1	17076359	17077276	45	15148	375.113	32	7049	298.75	0.711111	0.465342	0.796428
CROCC	NM_014675	chr1	17239823	17241745	153	125835	424.884	123.5	90236	410.465	0.80719	0.717098	0.966064
MFAP2	NM_001135248	chr1	17287069	17288084	44	19406	246.272	43	14634	189.847	0.977273	0.754097	0.770883
MFAP2	NM_001135248	chr1	17305728	17307696	120	138311	599.91	91.5	75417.5	451.252	0.7625	0.545275	0.752199
ATP13A2	NM_022089	chr1	17336935	17338886	151	143571	463.968	125	104366	384.454	0.827815	0.726926	0.828622
SDHB	NM_003000	chr1	17379155	17381156	142	118950	469.101	127	85121	387.301	0.894366	0.715603	0.825624
RCC2	NM_001136204	chr1	17763512	17767374	148	278383	1148.07	114.5	190688	886.316	0.773649	0.684986	0.772005
ARHGEF10L	NM_018125	chr1	17865715	17867777	126	112407	507.053	95	73599.5	443.397	0.753968	0.654759	0.87446
PAX7	NM_002584	chr1	18969926	18970714	26	11467	205.409	35	15721.5	196.583	1.34615	1.37102	0.957035
ALDH4A1	NM_170726	chr1	19228011	19230095	121	113535	587.997	105	79915	505.409	0.867769	0.70388	0.859544
ALDH4A1	NM_003748	chr1	19252725	19254544	37	29509	427.96	16	10679	456.346	0.432432	0.36189	1.06633
IFFO2	NM_001136265	chr1	19281562	19283848	136	209547	662.722	110.5	151956	639.264	0.8125	0.725162	0.964604
UBR4	NM_020765	chr1	19535197	19538135	161	267177	889.483	150.5	177070	674.23	0.934783	0.662744	0.758002
MRTO4	NM_016183	chr1	19576791	19580636	159	374795	1025.16	148	256634	805.649	0.930818	0.684733	0.785876
PQLC2	NM_001040125	chr1	19637277	19640234	168	230243	802.764	135	152060	651.832	0.803571	0.660433	0.811984
CAPZB	NM_001206540	chr1	19810086	19813772	154	310913	1037.3	140.5	220965	849.443	0.912338	0.710697	0.818899
MINOS1	NM_001204082	chr1	19922693	19925075	157	190839	583.307	161.5	144320	454.438	1.02866	0.756242	0.779073
NBL1	NM_001204085	chr1	19970033	19972997	126	160127	645.241	99.5	122679	626.909	0.789683	0.766136	0.97159
HTR6	NM_000871	chr1	19991041	19992058	43	23640	270.267	35	17163	234.438	0.813953	0.726015	0.867431
TMCO4	NM_181719	chr1	20125292	20127405	82	79785	483.232	81	64159	418.909	0.987805	0.804149	0.866891
OTUD3	NM_015207	chr1	20208427	20210452	172	171383	420.767	161	136551	350.117	0.936047	0.796759	0.832092
CAMK2N1	NM_018584	chr1	20810449	20813732	133	199513	997.904	95	136695	911.731	0.714286	0.685143	0.913647
MUL1	NM_024544	chr1	20833232	20835521	171	186533	588.19	157	134407	431.901	0.918129	0.720553	0.734287
CDA	NM_001785	chr1	20914827	20916593	48	39693	411.859	25.5	19279	400.977	0.53125	0.485703	0.973578
MIR6084	NR_106732	chr1	20959849	20961960	134	94164	409.584	94	66480	377.692	0.701493	0.706002	0.922137
DDOST	NM_005216	chr1	20986213	20989125	162	253084	798.444	148.5	178172	689.536	0.916667	0.704005	0.8636
KIF17	NM_020816	chr1	21022768	21023986	40	24220	365.005	29	18689.5	329.94	0.725	0.771656	0.903931
SH2D5	NM_001103161	chr1	21057349	21060241	109	106125	738.925	89.5	72032.5	640.413	0.821101	0.678751	0.866681
HP1BP3	NM_016287	chr1	21111482	21114656	190	271032	879.341	185	226254	745.285	0.973684	0.834785	0.847549
EIF4G3	NM_001198802	chr1	21501400	21503760	99	92889	492.447	76.5	63939	474.777	0.772727	0.688338	0.964118
ECE1	NM_001113349	chr1	21615908	21617643	107	66908	400.729	82.5	56642	406.337	0.771028	0.846565	1.01399
ECE1	NM_001113348	chr1	21670554	21673007	150	187738	609.195	129.5	129362	523.146	0.863333	0.689053	0.85875
NBPF3	NM_001256416	chr1	21766007	21768135	148	129894	527.429	121.5	80800.5	441.769	0.820946	0.62205	0.83759
RAP1GAP	NM_001145658	chr1	21948361	21949657	69	33814	291.745	59	26760.5	262.814	0.855072	0.791403	0.900835
RAP1GAP	NM_001145658	chr1	21977483	21978749	43	20758	272.561	28	12919.5	285.241	0.651163	0.622387	1.04652
USP48	NM_001032730	chr1	22107576	22110479	179	274694	893.713	150	183008	748.475	0.837989	0.666225	0.837489
HSPG2	NM_001291860	chr1	22262085	22264526	106	93730	532.577	62.5	52880.5	580.735	0.589623	0.564179	1.09042
LINC00339	NR_109762	chr1	22350547	22353404	178	162442	734.666	146.5	108818	614.238	0.823034	0.669891	0.836078
CDC42	NM_044472	chr1	22378724	22380828	151	180146	615.111	133	136016	519.149	0.880795	0.755029	0.843992
WNT4	NM_030761	chr1	22468783	22470433	40	37581	548.962	39.5	29640	491.611	0.9875	0.788696	0.895527
ZBTB40	NM_014870	chr1	22755085	22756273	33	18616	289.284	25	10912	227.568	0.757576	0.586162	0.786659
ZBTB40	NM_001083621	chr1	22777615	22779607	144	128771	411.645	116.5	95737	427.762	0.809028	0.743467	1.03915
EPHB2	NM_001309192	chr1	23036555	23038725	82	85636	601.689	69.5	64809	574.068	0.847561	0.756796	0.954094
KDM1A	NM_001009999	chr1	23344712	23347772	156	223323	689.035	143	147912	503.386	0.916667	0.662325	0.730567
LUZP1	NM_001142546	chr1	23493365	23496373	102	162835	868.221	80	102198	737.895	0.784314	0.62762	0.849893
LUZP1	NM_033631	chr1	23503784	23504777	43	27101	259.796	51	30061.5	253.732	1.18605	1.10924	0.976657
HTR1D	NM_000864	chr1	23542924	23544521	106	97372	383.913	80.5	83402	405.302	0.759434	0.85653	1.05571
HNRNPR	NM_001102398	chr1	23669065	23671804	132	179598	776.859	135.5	131653	630.48	1.02652	0.733043	0.811576
ZNF436-AS1	NR_033690	chr1	23693821	23696769	140	274024	1019.64	126	181434	866.921	0.9	0.662108	0.850223
ASAP3	NM_017707	chr1	23809656	23811597	124	82986	414.839	91.5	50624	345.027	0.737903	0.610031	0.831713
E2F2	NM_004091	chr1	23855909	23858513	134	172663	596.09	98	102344	491.94	0.731343	0.592741	0.825279
ID3	NM_002167	chr1	23880752	23882098	44	26168	331.016	43	24638	285.082	0.977273	0.941532	0.861235
ID3	NM_002167	chr1	23883765	23886613	174	217880	679.95	110.5	111064	624.855	0.635057	0.509746	0.918972
MDS2	NR_027042	chr1	23945731	23946566	26	11736	210.23	26.5	12395.5	219.926	1.01923	1.05619	1.04612
MDS2	NR_027042	chr1	23961592	23962139	43	13645	138.244	41.5	14497.5	146.735	0.965116	1.06248	1.06142
RPL11	NM_001199802	chr1	24017786	24020075	151	171318	560.187	119	107910	419.152	0.788079	0.629881	0.748236
TCEB3	NM_003198	chr1	24069206	24071671	167	260482	708.958	161	208893	600.48	0.964072	0.801948	0.84699
PITHD1	NM_020362	chr1	24103692	24106274	182	225842	726.768	169	155238	588.095	0.928571	0.687374	0.809192
LYPLA2	NM_007260	chr1	24116463	24119293	113	139703	669.756	78.5	76240.5	548.833	0.69469	0.545733	0.819453
GALE	NM_000403	chr1	24125383	24128707	159	251449	856.001	120.5	158076	721.955	0.757862	0.628658	0.843404
HMGCL	NM_000191	chr1	24150726	24152535	173	124673	360.438	144	86854.5	306.24	0.83237	0.696658	0.849632
FUCA1	NM_000147	chr1	24193726	24195144	141	110656	329.001	120	77244	294.42	0.851064	0.698055	0.894891
PNRC2	NM_017761	chr1	24286731	24287029	29	4553	60.8016	9.5	1347.5	54.4833	0.327586	0.295959	0.896083
SRSF10	NM_001191009	chr1	24305664	24306565	48	9664	226.199	50	9241.5	90.4911	1.04167	0.956281	0.400051
MYOM3	NM_152372	chr1	24434380	24436190	79	77748	465.735	37.5	26986	409.806	0.474684	0.347096	0.879912
IL22RA1	NM_021258	chr1	24468634	24469955	73	42879	271.582	70.5	41506.5	250.755	0.965753	0.967991	0.923312
IL22RA1	NM_021258	chr1	24476616	24477129	27	11438	160.992	19	7187.5	142.946	0.703704	0.628388	0.887911
IFNLR1	NM_170743	chr1	24512811	24514651	119	81740	455.614	87	64831.5	465.012	0.731092	0.793143	1.02063
GRHL3	NM_021180	chr1	24647646	24649393	58	40690	408.654	47	32087	370.097	0.810345	0.788572	0.905649
STPG1	NM_001199013	chr1	24739318	24740619	114	82522	282.403	108.5	65721	250.292	0.951754	0.796406	0.886292
NIPAL3	NM_020448	chr1	24742165	24743563	85	66174	338.56	62	41051.5	291.344	0.729412	0.620357	0.860539
RCAN3	NM_013441	chr1	24827989	24830431	97	112389	695.413	79.5	76115	613.489	0.819588	0.677246	0.882194
NCMAP	NM_001010980	chr1	24881945	24883170	37	18424	288.969	38	19416.5	304.584	1.02703	1.05387	1.05404
SRRM1	NM_001303449	chr1	24968105	24971686	186	314996	1035.05	185	241252	868.294	0.994624	0.765888	0.838891
CLIC4	NM_013943	chr1	25071189	25073521	135	147783	577.614	104	101923	486.706	0.77037	0.68968	0.842615
MIR6731	NR_106789	chr1	25174566	25175388	26	15930	252.782	26	15098	225.114	1	0.947772	0.890546
RUNX3	NM_004350	chr1	25254729	25257452	130	201663	686.052	103.5	138290	659.564	0.796154	0.68575	0.961391
SYF2	NM_207170	chr1	25557838	25560268	160	213008	650.13	159	149182	524.83	0.99375	0.700356	0.807269
RSRP1	NM_020317	chr1	25565778	25567645	48	45177	460.441	29.5	21994	435.724	0.614583	0.486841	0.946319
RSRP1	NM_020317	chr1	25572343	25574991	178	289017	760.404	144.5	220804	721.207	0.811798	0.763984	0.948452
RHD	NM_001282871	chr1	25592955	25594876	63	31422	575.4	42.5	17004	456.577	0.674603	0.54115	0.793494
TMEM50A	NM_014313	chr1	25663198	25666529	136	176444	934.919	113	118002	766.488	0.830882	0.668776	0.819844
TMEM57	NM_018202	chr1	25756067	25758723	120	177238	901.9	116.5	132111	792.775	0.970833	0.745388	0.879005
LDLRAP1	NM_015627	chr1	25869727	25871584	142	164401	481.651	123.5	117880	423.256	0.869718	0.71703	0.878761
MAN1C1	NM_001289010	chr1	25942272	25944194	78	69707	585.773	61.5	51488.5	515.869	0.788462	0.738642	0.880664
SEPN1	NM_206926	chr1	26126164	26127748	83	62213	436.025	68.5	43664.5	401.112	0.825301	0.701855	0.919929
MTFR1L	NM_019557	chr1	26145248	26148024	144	250700	754.223	129	173271	607.706	0.895833	0.691149	0.805738
AUNIP	NM_001287490	chr1	26184205	26186630	143	139044	532.657	104	70961.5	428.742	0.727273	0.510353	0.804912
PAQR7	NM_178422	chr1	26200897	26202763	87	104451	547.231	57.5	63079	495.017	0.66092	0.60391	0.904585
STMN1	NM_203401	chr1	26231097	26233310	125	151477	623.373	76.5	68545	504.18	0.612	0.452511	0.808794
PAFAH2	NM_000437	chr1	26323446	26325134	84	70493	392.297	53.5	36793	344.003	0.636905	0.521938	0.876896
SLC30A2	NM_001004434	chr1	26361220	26363184	140	127758	520.201	98.5	90441.5	486.728	0.703571	0.707913	0.935654
PDIK1L	NM_001243533	chr1	26436657	26439559	193	305562	945.496	135	221398	855.857	0.699482	0.724562	0.905194
FAM110D	NM_024869	chr1	26488105	26489053	32	15514	260.508	34	20108.5	252.145	1.0625	1.29615	0.967899
FAM110D	NM_024869	chr1	26490535	26491256	45	13735	188.885	32	11921.5	194.087	0.711111	0.867965	1.02754
ZNF593	NM_015871	chr1	26496051	26497615	162	152001	420.598	151.5	119726	353.974	0.935185	0.787666	0.841596
CNKSR1	NM_001297647	chr1	26503571	26505223	73	57786	389.839	63.5	39345.5	337.122	0.869863	0.680883	0.864771
CEP85	NM_001281517	chr1	26560121	26562256	184	195086	511.98	132	124514	464.945	0.717391	0.638254	0.90813
SH3BGRL3	NM_031286	chr1	26605724	26607805	143	124732	492.477	137	93720.5	395.869	0.958042	0.751375	0.803832
UBXN11	NM_183008	chr1	26631997	26633634	184	135739	394.434	170	100512	320.078	0.923913	0.740476	0.811487
AIM1L	NM_001039775	chr1	26662065	26663498	84	52053	343.106	61	34840.5	300.623	0.72619	0.669327	0.876183
DHDDS	NM_205861	chr1	26758103	26759919	113	96412	410.945	89	59021	333.363	0.787611	0.612175	0.811212
HMGN2	NM_005517	chr1	26797985	26800484	163	176400	773.538	147.5	112032	565.987	0.904908	0.635102	0.731687
HMGN2	NM_005517	chr1	26826546	26828582	83	87362	604.295	62	53217	519.657	0.746988	0.609155	0.859939
RPS6KA1	NM_002953	chr1	26855699	26858381	116	163187	684.659	104	101086	565.494	0.896552	0.619446	0.82595
MIR1976	NR_031740	chr1	26946169	26948759	48	61261	758.026	42.5	48384	653.321	0.885417	0.789801	0.861871
ARID1A	NM_006015	chr1	26962944	26963742	35	13225	208.756	26	11966.5	229.302	0.742857	0.904839	1.09842
ARID1A	NM_006015	chr1	27018615	27020568	34	36918	477.527	26.5	21000.5	442.128	0.779412	0.568842	0.925871
ARID1A	NM_139135	chr1	27021427	27025117	136	362410	1221.4	111.5	268900	1084.68	0.819853	0.741979	0.888063
PIGV	NM_001202554	chr1	27113528	27116047	125	186621	732.041	94	120613	630.764	0.752	0.646299	0.861652
ZDHHC18	NM_032283	chr1	27152588	27154971	133	99670	512.744	107	74567.5	458.254	0.804511	0.748144	0.893729
SFN	NM_006142	chr1	27189171	27192727	139	237758	1109.27	76.5	121788	1067.37	0.55036	0.512235	0.962223
GPN2	NM_018066	chr1	27215058	27217398	194	205928	461.822	173	147759	371.072	0.891753	0.717527	0.803495
GPATCH3	NM_022078	chr1	27225650	27227608	151	162907	454.394	142	104570	321.81	0.940397	0.641897	0.708217
NUDC	NM_006600	chr1	27247761	27250088	200	186258	518.869	171.5	121580	375.265	0.8575	0.652748	0.723237
KDF1	NM_152365	chr1	27285456	27287936	172	237576	653.796	154.5	169828	502.529	0.898256	0.714839	0.768633
TRNP1	NM_001013642	chr1	27319173	27323005	131	208166	875.699	96	120364	697.148	0.732824	0.578212	0.796105
FAM46B	NM_052943	chr1	27338027	27340598	73	59898	585.763	54	37905.5	565.947	0.739726	0.632834	0.96617
SLC9A1	NR_046474	chr1	27480714	27481990	99	47350	261.014	73	28555	221.982	0.737374	0.603062	0.850458
WDTC1	NM_001276252	chr1	27560463	27562489	111	77653	426.995	96.5	55777.5	363.147	0.869369	0.718292	0.85047
TMEM222	NR_037580	chr1	27648131	27650289	172	179320	507.79	153.5	129850	418.377	0.892442	0.724124	0.823918
SYTL1	NM_032872	chr1	27666898	27670375	134	152680	796.901	66.5	69450	787.355	0.496269	0.454873	0.988021
MAP3K6	NM_004672	chr1	27691632	27694152	79	87056	635.683	59.5	51451	545.047	0.753165	0.59101	0.857419
CD164L2	NM_207397	chr1	27709013	27710173	68	22793	180.963	34	9883.5	152.666	0.5	0.43362	0.843631
GPR3	NM_005281	chr1	27718007	27720565	126	115734	506.788	113	75896	397.841	0.896825	0.65578	0.785025
WASF2	NM_006990	chr1	27814909	27817647	174	171940	546.678	170.5	142018	438.404	0.979885	0.825971	0.801942
WASF2	NM_001201404	chr1	27853977	27855671	41	47304	502.51	47	36140	427.437	1.14634	0.763995	0.850603
AHDC1	NM_001029882	chr1	27895132	27895442	21	4261	81.3977	17.5	3316	74.0466	0.833333	0.778221	0.909689
AHDC1	NM_001029882	chr1	27928849	27931134	119	142743	609.9	90	91115	549.97	0.756303	0.638315	0.901737
IFI6	NM_022872	chr1	27985294	27987238	86	40367	339.182	62	27513.5	334.288	0.72093	0.681584	0.98557
IFI6	NM_022872	chr1	27997952	27999375	38	21315	364.095	26	13453	317.243	0.684211	0.631152	0.871321
FAM76A	NM_001143914	chr1	28052042	28053735	138	116892	358.477	136	95006	322.183	0.985507	0.812767	0.898756
STX12	NM_177424	chr1	28099256	28100993	148	128779	372.631	131.5	101394	316.313	0.888514	0.787353	0.848865
PPP1R8	NM_138558	chr1	28156366	28158932	137	201227	676.936	129	138468	518.344	0.941606	0.688116	0.765721
THEMIS2	NM_001039477	chr1	28198727	28200159	110	91438	377.278	70	52092	316.238	0.636364	0.569697	0.838209
RPA2	NM_001297558	chr1	28239792	28241271	147	117065	359.162	121.5	83451	287.869	0.826531	0.71286	0.801502
XKR8	NM_018053	chr1	28285501	28288183	154	157144	558.49	121	98577	477.503	0.785714	0.627304	0.854989
EYA3	NM_001990	chr1	28413547	28416076	153	181612	608.525	139.5	131136	544.939	0.911765	0.722067	0.895509
DNAJC8	NM_014280	chr1	28557909	28559956	171	159734	471.034	131.5	103441	382.235	0.769006	0.647583	0.811481
ATPIF1	NM_016311	chr1	28561598	28563987	185	190651	596.086	146.5	121178	528.051	0.791892	0.635604	0.885863
ATPIF1	NM_016311	chr1	28572754	28573835	46	21857	295.328	28.5	9878	227.745	0.619565	0.451938	0.771161
SESN2	NM_031459	chr1	28585415	28588010	150	189350	570.898	143	148760	506.257	0.953333	0.785638	0.886773
MED18	NM_017638	chr1	28654407	28656788	108	143299	756.44	81	85903.5	576.928	0.75	0.59947	0.762688
PHACTR4	NM_001048183	chr1	28695778	28697730	138	151193	482.704	118	106476	397.786	0.855072	0.704242	0.824077
SNHG3	NR_036473	chr1	28831112	28835245	123	310539	1252.68	114.5	185817	983.609	0.930894	0.598369	0.785203
RCC1	NM_001048195	chr1	28844296	28846739	155	155906	577.27	134.5	93342	420.934	0.867742	0.598707	0.72918
TRNAU1AP	NM_017846	chr1	28878925	28880780	120	119727	435.699	94.5	81114.5	414.423	0.7875	0.677495	0.951169
SNORA16A	NR_003035	chr1	28906022	28909843	161	243028	781.256	159.5	160318	659.935	0.990683	0.659671	0.84471
TAF12	NM_001135218	chr1	28968078	28970873	138	204360	776.304	115.5	129419	646.388	0.836957	0.633289	0.832647
RNU11	NR_004407	chr1	28974460	28974915	29	7441	114.737	17	3491	91.3013	0.586207	0.469157	0.795744
GMEB1	NM_006582	chr1	28994069	28996924	127	139504	678.848	111.5	95777	555.173	0.877953	0.686554	0.817817
YTHDF2	NM_001172828	chr1	29062626	29065346	159	223226	669.861	164.5	180522	519.062	1.03459	0.808694	0.774879
EPB41	NM_001166007	chr1	29213307	29214974	135	128102	490.203	117	91867	426.759	0.866667	0.717139	0.870576
EPB41	NM_001166006	chr1	29240506	29242184	99	74064	416.127	83.5	56819.5	383.587	0.843434	0.767168	0.921804
TMEM200B	NM_001171868	chr1	29447576	29451776	125	392590	1387.01	87	255641	1350.3	0.696	0.651165	0.973529
SRSF4	NM_005626	chr1	29506410	29509354	167	208326	593.317	163.5	156724	499.607	0.979042	0.752304	0.842057
MECR	NM_001024732	chr1	29556251	29557959	132	110675	439.582	113	63803	308.81	0.856061	0.57649	0.702509
PTPRU	NM_001195001	chr1	29562681	29565877	114	216611	885.915	82.5	130400	864.25	0.723684	0.602003	0.975545
MATN1-AS1	NR_034182	chr1	31190759	31192770	124	85228	331.083	67.5	40842.5	306.545	0.544355	0.479215	0.925886
LAPTM5	NM_006762	chr1	31296688	31297402	31	9247	184.905	26.5	7815.5	176.611	0.854839	0.845193	0.955145
SDC3	NM_014654	chr1	31380267	31382264	86	73008	537.312	42	35404.5	545.905	0.488372	0.48494	1.01599
PUM1	NM_001020658	chr1	31536674	31539403	122	121432	602.768	100.5	85994.5	534.402	0.82377	0.70817	0.886579
NKAIN1	NM_024522	chr1	31627284	31629152	76	57355	482.403	56	43096	456.761	0.736842	0.75139	0.946845
NKAIN1	NM_024522	chr1	31635342	31635939	23	4836	105.644	27.5	7147	120.667	1.19565	1.47787	1.1422
NKAIN1	NM_024522	chr1	31711908	31713030	26	13218	276.451	23	11266	262.608	0.884615	0.852323	0.949924
SNRNP40	NM_004814	chr1	31767955	31771105	199	296884	881.491	180	197291	700.451	0.904523	0.664539	0.794621
SERINC2	NM_001199039	chr1	31885535	31887786	127	169031	586.853	99	128080	538.679	0.779528	0.757731	0.917911
TINAGL1	NM_022164	chr1	32040875	32043811	147	185142	681.96	92.5	95560	558.189	0.629252	0.516144	0.818507
TINAGL1	NM_001204415	chr1	32054196	32055238	22	10384	232.43	41	22538.5	275.932	1.86364	2.1705	1.18716
PEF1	NR_033688	chr1	32109055	32111675	173	204994	728.772	153.5	131625	520.571	0.887283	0.642092	0.714313
COL16A1	NM_001856	chr1	32180049	32181889	41	32109	508.83	38	31256	495.537	0.926829	0.973434	0.973875
ADGRB2	NM_001294336	chr1	32227886	32230422	110	92125	716.454	73	60837.5	690.845	0.663636	0.66038	0.964255
ADGRB2	NM_001294335	chr1	32253641	32254859	66	39017	374.263	51	22337	337.256	0.772727	0.572494	0.90112
PTP4A2	NM_080391	chr1	32400573	32405524	161	173052	862.677	145	126816	699.75	0.900621	0.732817	0.811138
PTP4A2	NM_080391	chr1	32409889	32410888	34	15658	234.878	29	11514	190.873	0.852941	0.735343	0.812645
KHDRBS1	NR_073498	chr1	32478718	32481756	195	302863	688.914	185.5	229820	600.564	0.951282	0.758823	0.871755
TMEM39B	NM_018056	chr1	32537686	32539695	137	97709	508.375	100.5	63958	433.904	0.733577	0.654576	0.853513
KPNA6	NM_012316	chr1	32572749	32575493	158	252194	697.87	151.5	179790	565.9	0.958861	0.712904	0.810896
TXLNA	NM_175852	chr1	32644614	32646929	111	145071	551.655	94.5	93414	504.447	0.851351	0.643919	0.914426
IQCC	NM_018134	chr1	32670699	32672547	173	131983	397.3	100	68460.5	341.8	0.578035	0.518707	0.860306
TMEM234	NM_019118	chr1	32686710	32689553	134	226856	805.419	116	151799	632.061	0.865672	0.669143	0.78476
MTMR9LP	NR_026850	chr1	32705667	32707513	73	95724	532.755	69	64843.5	498.483	0.945205	0.677401	0.93567
HDAC1	NM_004964	chr1	32756575	32759000	153	144671	500.685	126	90657.5	432.4	0.823529	0.626646	0.863617
MARCKSL1	NM_023009	chr1	32800091	32802146	134	151373	604.516	101.5	93130	519.648	0.757463	0.615235	0.85961
FAM229A	NM_001167676	chr1	32816803	32818261	121	85925	348.301	85	51610	311.938	0.702479	0.60064	0.895599
BSDC1	NM_001143890	chr1	32858457	32861485	166	155770	700.527	142	110165	582.295	0.855422	0.707229	0.831225
ZBTB8B	NM_001145720	chr1	32913476	32914345	14	4439	256.361	21.5	6098.5	222.126	1.53571	1.37385	0.86646
ZBTB8B	NM_001145720	chr1	32930452	32931224	51	22013	186.003	34	13789	182.303	0.666667	0.626403	0.980108
ZBTB8B	NM_001145720	chr1	32965302	32966971	121	80388	374.524	101.5	68170.5	365.363	0.838843	0.848018	0.975541
ZBTB8A	NM_001040441	chr1	33004404	33006502	104	120914	596.248	80	82695	515.053	0.769231	0.683916	0.863823
ZBTB8OS	NM_001308135	chr1	33077307	33078478	52	24241	274.701	27.5	12933	241.189	0.528846	0.533518	0.878004
ZBTB8OS	NM_001308139	chr1	33114606	33118307	166	281827	1123.95	133.5	184126	958.756	0.804217	0.653328	0.853024
SYNC	NM_030786	chr1	33167738	33169290	69	50643	396.583	48.5	38986	370.983	0.702899	0.76982	0.935447
KIAA1522	NM_020888	chr1	33206633	33209210	131	160944	650.255	96.5	96200	537.705	0.736641	0.597723	0.826913
S100PBP	NM_001256121	chr1	33279855	33284973	174	361260	1264.36	134	235544	1005.91	0.770115	0.652005	0.795588
TMEM54	NM_033504	chr1	33365876	33367691	99	134561	567.174	76	72458.5	456.208	0.767677	0.538481	0.804353
RNF19B	NM_153341	chr1	33427802	33431113	136	174937	656.337	107	109238	567.347	0.786765	0.624439	0.864414
AK2	NM_001199199	chr1	33501013	33502789	162	134506	468.197	147	105018	350.844	0.907407	0.780764	0.74935
AZIN2	NM_052998	chr1	33545845	33547532	112	90101	454.429	69.5	43137.5	354.69	0.620536	0.478768	0.780519
AZIN2	NM_001301826	chr1	33591463	33594016	131	144088	677.911	104	85482	551.369	0.793893	0.593262	0.813335
TRIM62	NM_018207	chr1	33646004	33648104	115	89721	531.728	69	45659	476.577	0.6	0.5089	0.896279
ZNF362	NM_152493	chr1	33720901	33723467	73	89107	756.948	65	82878	690.979	0.890411	0.930095	0.912849
PHC2	NM_004427	chr1	33811950	33816747	142	196858	1111.6	129.5	134906	820.949	0.911972	0.685296	0.738529
ZSCAN20	NM_145238	chr1	33893954	33896933	170	169980	627.513	142.5	127752	449.057	0.838235	0.751574	0.715614
ZSCAN20	NM_145238	chr1	33937704	33939145	79	49730	316.843	38.5	22008	303.322	0.487342	0.44255	0.957326
GJB3	NM_001005752	chr1	35246333	35249503	135	177547	672.159	99.5	110460	540.807	0.737037	0.622142	0.804582
SMIM12	NM_001164824	chr1	35323589	35325774	161	189808	468.039	155	141424	391.939	0.962733	0.74509	0.837407
ZMYM6NB	NM_001195156	chr1	35449602	35451730	156	152271	520.929	125.5	99841.5	407.942	0.804487	0.655683	0.783106
ZMYM6	NM_007167	chr1	35495857	35498449	100	114593	605.042	75	65738.5	505.185	0.75	0.573669	0.834959
ZMYM1	NM_001289090	chr1	35544451	35546197	99	107175	480.096	76	63690.5	382.906	0.767677	0.594266	0.797561
SFPQ	NM_005066	chr1	35656283	35659867	155	293925	838.449	153	252421	695.646	0.987097	0.858794	0.829682
ZMYM4	NM_005095	chr1	35733782	35735849	136	118132	478.789	133	94166	383.774	0.977941	0.797125	0.80155
KIAA0319L	NM_024874	chr1	36021850	36024557	158	298902	917.648	146	191360	745.209	0.924051	0.640208	0.812086
TFAP2E	NM_178548	chr1	36038499	36040493	114	161264	566.048	109.5	125734	542.443	0.960526	0.779678	0.958299
PSMB2	NM_001199779	chr1	36105779	36108770	142	187225	742.044	129.5	123881	583.955	0.911972	0.661669	0.786955
C1orf216	NM_152374	chr1	36183115	36185168	116	125225	516.167	124.5	97531	408.928	1.07328	0.778846	0.792239
CLSPN	NM_022111	chr1	36233738	36236032	127	142520	523.158	123.5	114135	480.442	0.972441	0.800835	0.91835
AGO4	NM_017629	chr1	36273025	36274925	98	106866	536.462	85	100029	522.857	0.867347	0.936023	0.974639
AGO1	NM_012199	chr1	36348336	36349989	157	155251	389.386	121	105486	360.438	0.770701	0.679455	0.925659
AGO3	NM_177422	chr1	36395460	36398199	158	276557	774.101	140	192728	627.444	0.886076	0.696883	0.810546
ADPRHL2	NM_017825	chr1	36553996	36555922	204	214464	511.877	176	149644	415.294	0.862745	0.697758	0.811316
TRAPPC3	NR_073098	chr1	36613430	36616621	150	131727	474.513	142	98674	401.298	0.946667	0.74908	0.845705
TRAPPC3	NM_001270895	chr1	36620819	36623569	164	211523	735.571	148	151894	590.407	0.902439	0.718099	0.802651
TRAPPC3	NM_001270895	chr1	36625788	36627358	70	34830	345.49	34	13316.5	301.889	0.485714	0.382328	0.873798
THRAP3	NM_005119	chr1	36688974	36691799	115	160803	677.128	115.5	125104	576.717	1.00435	0.777992	0.85171
SH3D21	NM_024676	chr1	36771604	36773387	48	39041	463.826	36	25287	392.132	0.75	0.647704	0.845428
EVA1B	NM_001304762	chr1	36786053	36789906	102	168506	1198.77	87	109486	1086.15	0.852941	0.649742	0.906058
STK40	NM_001282547	chr1	36839637	36840184	32	9380	194.847	18	5759.5	164.333	0.5625	0.614019	0.843398
STK40	NM_001282547	chr1	36850058	36852826	138	189982	725.995	136.5	133280	506.598	0.98913	0.701543	0.697798
LSM10	NM_032881	chr1	36862100	36864046	152	157474	439.251	134.5	114226	359.878	0.884868	0.725367	0.8193
LSM10	NM_032881	chr1	36866070	36867950	84	98857	617.783	42	37430	527.523	0.5	0.378628	0.853896
OSCP1	NM_206837	chr1	36915383	36916923	109	72244	416.003	65.5	40795.5	355.329	0.600917	0.56469	0.854149
MRPS15	NM_031280	chr1	36928526	36930638	137	174499	536.258	155	133384	435.953	1.13139	0.764385	0.812954
LINC01137	NR_038842	chr1	37888908	37889541	26	9136	157.269	13.5	4405	143.082	0.519231	0.482158	0.909788
ZC3H12A	NM_025079	chr1	37939224	37943003	111	158624	943.37	81	87087.5	786.739	0.72973	0.549018	0.833967
MEAF6	NM_001270876	chr1	37979215	37981029	147	110673	493.594	141.5	98975.5	434.495	0.962585	0.894306	0.880268
SNIP1	NM_024700	chr1	38018293	38020289	176	166028	418.022	167.5	125700	326.877	0.951705	0.757104	0.781961
GNL2	NM_013285	chr1	38060219	38062122	152	145617	462.428	122.5	95153	356.743	0.805921	0.653447	0.771457
C1orf109	NM_001303030	chr1	38154863	38159325	179	432258	1744.59	149	273858	1508.72	0.832402	0.633553	0.864802
EPHA10	NM_001099439	chr1	38217871	38219393	100	59284	355.821	90	49669.5	315.76	0.9	0.837823	0.887412
MANEAL	NM_001113482	chr1	38259061	38261188	114	132639	584.038	86.5	76584.5	481.716	0.758772	0.577391	0.824803
C1orf122	NM_001142726	chr1	38272117	38275204	178	293648	969.917	158.5	226542	818.173	0.890449	0.771476	0.843549
MTF1	NM_005955	chr1	38324084	38326371	153	229073	713.878	118	159836	645.742	0.771242	0.697749	0.904556
INPP5B	NM_001297434	chr1	38396313	38398025	117	80485	393.328	93	47288	313.237	0.794872	0.587538	0.796376
INPP5B	NM_005540	chr1	38411471	38413034	123	92320	372.87	96.5	56089	310.436	0.784553	0.60755	0.832558
SF3A3	NM_006802	chr1	38454062	38456387	157	182097	522.04	144.5	137424	451.568	0.920382	0.754675	0.865007
FHL3	NM_004468	chr1	38469398	38471725	102	119908	559.934	91	68177	457.97	0.892157	0.568578	0.8179
UTP11L	NM_016037	chr1	38477171	38479872	128	149198	617.288	116	92034	419.164	0.90625	0.616858	0.679041
POU3F1	NM_002699	chr1	38512113	38513653	42	27053	320.125	35.5	19707.5	281.942	0.845238	0.728477	0.880725
RRAGC	NM_022157	chr1	39324025	39326358	142	168507	680.343	119.5	122556	552.889	0.841549	0.727308	0.812663
MYCBP	NM_012333	chr1	39337896	39340422	144	181328	679.458	108	116020	555.77	0.75	0.639832	0.817962
AKIRIN1	NM_001136275	chr1	39456149	39458597	166	176155	639.514	169.5	132366	475.614	1.02108	0.751421	0.743712
NDUFS5	NM_001184979	chr1	39491296	39493767	150	200597	598.83	114.5	137040	511.442	0.763333	0.683161	0.85407
MACF1	NM_012090	chr1	39546485	39547651	54	22332	271.025	43.5	18128.5	258.674	0.805556	0.811772	0.954429
MACF1	NM_012090	chr1	39570402	39572446	146	184922	583.998	128.5	150638	556.444	0.880137	0.814603	0.952819
KIAA0754	NM_015038	chr1	39873557	39875786	128	138723	641.76	96	98133.5	596.453	0.75	0.707406	0.929402
BMP8A	NM_181809	chr1	39956443	39958015	69	53876	422.359	72.5	48392	404.592	1.05072	0.898211	0.957935
PPIEL	NR_003929	chr1	40024319	40026303	80	61676	398.844	63.5	38770.5	328.448	0.79375	0.628616	0.8235
PABPC4	NM_001135654	chr1	40040255	40043075	147	213734	676.144	105	140780	598.592	0.714286	0.658667	0.885303
HEYL	NM_014571	chr1	40104454	40106013	108	84157	398.045	100.5	64066.5	347.542	0.930556	0.761274	0.873122
HPCAL4	NM_001282396	chr1	40156566	40157385	36	13247	206.148	29	8479	164.705	0.805556	0.640069	0.798965
PPIE	NM_203456	chr1	40203966	40205822	150	151445	416.302	134.5	96058.5	343.573	0.896667	0.63428	0.825298
BMP8B	NM_001720	chr1	40253221	40255771	128	123670	665.916	101	97172	557.648	0.789062	0.785736	0.837415
TRIT1	NM_001312691	chr1	40347903	40349670	199	154355	451.767	177.5	106719	343.075	0.89196	0.691387	0.759408
MYCL	NM_005376	chr1	40366223	40368755	88	100748	572.74	84	85216	555.827	0.954545	0.845833	0.970469
MFSD2A	NM_032793	chr1	40420365	40422282	107	97172	460.047	64.5	49508	411.755	0.602804	0.509488	0.895029
CAP1	NM_006367	chr1	40504854	40507750	155	262075	893.226	153	192230	777.124	0.987097	0.73349	0.870019
PPT1	NM_001142604	chr1	40561731	40563578	126	103503	401.573	95.5	66307	351.418	0.757937	0.640629	0.875105
RLF	NM_012421	chr1	40626373	40628708	171	185137	583.699	153.5	143162	457.267	0.897661	0.773276	0.783394
ZMPSTE24	NM_005857	chr1	40722356	40725225	161	253899	882.326	136.5	179186	706.818	0.847826	0.705735	0.801085
COL9A2	NM_001852	chr1	40780806	40782864	32	31661	555.658	41	39914.5	545.587	1.28125	1.26068	0.981875
SMAP2	NM_001198978	chr1	40838995	40840989	153	165947	502.701	118	105013	408.002	0.771242	0.63281	0.811619
EXO5	NM_022774	chr1	40973991	40975261	42	26389	307.099	30	16949	273.864	0.714286	0.642275	0.891778
ZNF684	NM_152373	chr1	40996436	40998376	87	83824	508.924	60	45319	435.386	0.689655	0.540645	0.855503
RIMS3	NM_014747	chr1	41130644	41132043	87	56664	338.57	78.5	40409.5	281.777	0.902299	0.713142	0.832258
NFYC	NM_001142590	chr1	41156452	41158980	161	206133	736.831	116.5	128633	571.16	0.723602	0.624029	0.775157
NFYC	NM_001308115	chr1	41174230	41175931	37	30355	431.748	30	15425.5	323.497	0.810811	0.50817	0.749272
KCNQ4	NM_004700	chr1	41249021	41250733	58	36939	469.875	37	26254.5	439.901	0.637931	0.710753	0.93621
CITED4	NM_133467	chr1	41327476	41328555	55	26012	244.495	43.5	20106	269.764	0.790909	0.772951	1.10335
CTPS1	NM_001905	chr1	41444597	41447080	144	219546	782.372	131	176746	668.84	0.909722	0.805055	0.854887
SCMH1	NM_001172218	chr1	41706498	41708948	137	153616	631.785	112.5	125321	583.261	0.821168	0.815807	0.923195
FOXO6	NM_001291281	chr1	41826396	41828220	78	61562	395.901	61	42931.5	371.646	0.782051	0.69737	0.938735
FOXO6	NM_001291281	chr1	41846548	41849224	97	122398	678.164	74	72091	587.754	0.762887	0.588988	0.866684
EDN2	NM_001956	chr1	42126951	42128869	91	93944	561.802	75.5	72135.5	554.697	0.82967	0.767856	0.987352
HIVEP3	NM_024503	chr1	42383206	42384778	101	59963	358.445	98.5	63221.5	356.476	0.975248	1.05434	0.994505
HIVEP3	NR_038261	chr1	42500373	42502417	115	112318	593.117	105	91718	505.036	0.913043	0.816592	0.851495
FOXJ3	NM_001198851	chr1	42799195	42802070	157	284781	839.225	146	205794	688.904	0.929936	0.722638	0.820881
RIMKLA	NM_173642	chr1	42845803	42847058	101	67480	394.944	91.5	59416.5	373.51	0.905941	0.880505	0.94573
PPCS	NM_001077447	chr1	42921222	42923490	172	201843	608.3	172	154368	487.045	1	0.764795	0.800666
PPCS	NM_001077447	chr1	42928001	42929352	44	17675	335.831	28.5	10794	308.997	0.647727	0.610693	0.920097
PPIH	NM_006347	chr1	43123118	43125340	154	203476	564.99	135	133322	467.082	0.876623	0.65522	0.826708
YBX1	NR_132737	chr1	43146560	43150569	150	297795	1198.55	138.5	209426	979.879	0.923333	0.703254	0.817554
P3H1	NM_001243246	chr1	43231335	43234129	192	291453	837.58	146.5	220774	742.202	0.763021	0.757493	0.886127
ERMAP	NM_001017922	chr1	43281917	43283792	107	67000	428.943	102.5	56335.5	379.453	0.957944	0.840828	0.884623
ZNF691	NM_015911	chr1	43311532	43313494	134	128803	487.776	114	78641	368.649	0.850746	0.610553	0.755774
SLC2A1-AS1	NR_033967	chr1	43389204	43391346	79	53233	458.546	56	33163	406.763	0.708861	0.622978	0.887071
SLC2A1-AS1	NR_033967	chr1	43421372	43426058	156	325308	1124.67	146.5	233793	871.064	0.939103	0.718682	0.774507
MIR6733	NR_106791	chr1	43636771	43638584	182	181501	400.938	135	119314	344.548	0.741758	0.657374	0.859356
TMEM125	NM_144626	chr1	43735708	43737394	49	34879	413.834	23	14500.5	344.214	0.469388	0.415737	0.831768
C1orf210	NM_182517	chr1	43750546	43751961	49	27422	355.316	28.5	11105	276.707	0.581633	0.404967	0.778765
CDC20	NM_001255	chr1	43813699	43815660	74	63347	496.25	61.5	47635	450.385	0.831081	0.751969	0.907578
CDC20	NM_001255	chr1	43823313	43826545	154	217623	830.027	112	132188	671.184	0.727273	0.607415	0.80863
ELOVL1	NM_001256399	chr1	43831388	43835447	153	295984	1141.85	122.5	165200	912.449	0.800654	0.558138	0.799097
MED8	NM_001001653	chr1	43854083	43856902	156	206959	715.971	143	149534	567.035	0.916667	0.722532	0.791981
HYI	NM_031207	chr1	43918567	43920643	81	47934	480.596	50	26717	414.303	0.617284	0.557371	0.86206
PTPRF	NM_130440	chr1	43996126	43998260	133	144339	671.061	100	85823	574.944	0.75188	0.594593	0.856769
PTPRF	NM_130440	chr1	44015782	44016325	25	7249	183.197	12.5	3563	175.631	0.5	0.491516	0.958703
KDM4A	NM_014663	chr1	44114662	44117557	146	175336	825.405	112	116166	752.148	0.767123	0.662537	0.911247
KDM4A-AS1	NR_033827	chr1	44171833	44174207	156	202849	677.712	163	146964	544.476	1.04487	0.7245	0.803404
ARTN	NM_057090	chr1	44398776	44400831	85	84092	523.57	61	50082.5	497.82	0.717647	0.595568	0.950818
IPO13	NM_014652	chr1	44411283	44413992	136	174651	756.238	107	114596	636.364	0.786765	0.65614	0.841486
DPH2	NM_001039589	chr1	44435088	44436911	176	155317	407.241	136	99263.5	341.955	0.772727	0.639103	0.839688
ATP6V0B	NM_001039457	chr1	44439614	44442358	184	201810	616.573	156.5	148211	505.858	0.850543	0.734409	0.820435
B4GALT2	NM_003780	chr1	44443945	44446319	112	149220	687.989	85.5	80919.5	576.819	0.763393	0.542283	0.838413
CCDC24	NM_152499	chr1	44456441	44458562	116	77300	541.934	69.5	40634.5	443.896	0.599138	0.525673	0.819096
SLC6A9	NR_048549	chr1	44494932	44497685	139	180555	762.063	109	132201	668.536	0.784173	0.732192	0.877271
DMAP1	NM_019100	chr1	44678406	44680326	143	110082	394.102	122	73499.5	328.708	0.853147	0.66768	0.834068
ERI3	NM_001301698	chr1	44819767	44821624	148	112921	377.939	150	87137.5	304.137	1.01351	0.771668	0.804725
RNF220	NM_018150	chr1	44870478	44872124	86	73471	437.155	70	52905	399.252	0.813953	0.72008	0.913296
TMEM53	NM_024587	chr1	45096884	45098897	86	118812	681.734	71.5	77792	551.111	0.831395	0.654749	0.808397
TMEM53	NM_024587	chr1	45139212	45141044	65	58413	571.549	56.5	39639	486.119	0.869231	0.678599	0.850529
KIF2C	NM_001297655	chr1	45204801	45206967	139	158258	564.023	90.5	90414.5	496.841	0.651079	0.571311	0.880888
SNORD55	NR_000015	chr1	45240169	45243316	159	287999	902.337	133	173169	672.67	0.836478	0.601283	0.745475
BEST4	NM_153274	chr1	45251715	45252271	20	7008	166.335	27.5	7372.5	150.024	1.375	1.05201	0.901942
PLK3	NM_004073	chr1	45265315	45267637	139	140259	438.67	115	94101	383.584	0.827338	0.670909	0.874425
EIF2B3	NM_020365	chr1	45450945	45452767	150	120144	411.936	126.5	76799	339.075	0.843333	0.639225	0.823124
HECTD3	NM_024602	chr1	45475227	45479144	164	246874	1086.79	152	169164	835.22	0.926829	0.685222	0.76852
ZSWIM5	NM_020883	chr1	45671139	45673187	142	105242	492.694	123.5	100723	480.188	0.869718	0.957061	0.974616
LINC01144	NR_024270	chr1	45768480	45770693	109	91123	641.984	85	61515.5	566.739	0.779817	0.675082	0.882792
MUTYH	NM_001293196	chr1	45804417	45807261	149	247493	845.785	124	144730	642.412	0.832215	0.584786	0.759545
TESK2	NM_007170	chr1	45956008	45957725	116	77746	316.933	99.5	55639	274.413	0.857759	0.715651	0.865839
MMACHC	NM_015506	chr1	45964584	45967141	110	129230	709.452	76	63908.5	590.439	0.690909	0.494533	0.832247
PRDX1	NM_002574	chr1	45985746	45989070	166	207735	771.037	151	145732	670.566	0.909639	0.701526	0.869694
AKR1A1	NM_001202414	chr1	46015823	46017736	111	128783	512.545	74.5	70301	432.211	0.671171	0.545887	0.843264
NASP	NM_002482	chr1	46048736	46052153	175	273229	812.872	145.5	176781	682.212	0.831429	0.647007	0.839261
GPBP1L1	NM_021639	chr1	46150594	46155539	165	387199	1617.13	152	241469	1380.62	0.921212	0.62363	0.853747
IPP	NM_001145349	chr1	46214989	46217214	100	95309	548.035	83	69089	458.449	0.83	0.724895	0.836531
MAST2	NM_015112	chr1	46268658	46270728	90	55013	563.464	68.5	34654	474.076	0.761111	0.629924	0.84136
PIK3R3	NM_001114172	chr1	46598099	46599240	31	15599	406.32	34.5	13414.5	364.651	1.1129	0.859959	0.897447
POMGNT1	NM_017739	chr1	46663077	46665235	144	160420	616.043	109.5	95944.5	496.589	0.760417	0.598083	0.806096
RAD54L	NM_003579	chr1	46712270	46715109	105	125429	695.588	63	63463	602.534	0.6	0.505968	0.866223
LRRC41	NM_006369	chr1	46766833	46771193	155	447721	1465.92	146	319156	1204.35	0.941935	0.712846	0.821566
NSUN4	NR_045791	chr1	46804612	46807853	135	162859	734.669	104	95058	630.708	0.77037	0.583683	0.858493
FAAH	NM_001441	chr1	46859676	46860970	108	71717	332.908	74.5	43554	277.554	0.689815	0.607304	0.833726
LINC01398	NR_121680	chr1	46908273	46909631	56	22580	240.165	33	12106	221.744	0.589286	0.536138	0.923296
LINC01398	NR_121680	chr1	46931852	46932850	24	12140	251.24	29.5	13159	241.423	1.22917	1.08394	0.960924
DMBX1	NM_147192	chr1	46954647	46956283	69	52581	435.622	56.5	44124	402.779	0.818841	0.839162	0.924606
MKNK1	NM_198973	chr1	47068792	47070847	131	95326	413.448	113.5	64258.5	322.605	0.866412	0.674092	0.78028
MOB3C	NM_201403	chr1	47081632	47082965	100	52110	312.875	84.5	47560.5	282.933	0.845	0.912694	0.904299
ATPAF1	NM_001042546	chr1	47132782	47134651	134	139492	493.33	119.5	107721	417.12	0.891791	0.772238	0.84552
EFCAB14	NM_014774	chr1	47183214	47185384	149	165320	460.969	159	136055	383.777	1.06711	0.82298	0.832545
STIL	NM_001282938	chr1	47778055	47781089	111	161296	721.019	134	114250	602.065	1.20721	0.708325	0.83502
CMPK1	NR_046395	chr1	47798685	47801170	155	184985	679.161	131	128420	575.274	0.845161	0.694221	0.847036
LINC01389	NR_126355	chr1	47901697	47904743	159	239670	851.88	119	175988	805.68	0.748428	0.734291	0.945767
LINC01389	NR_126355	chr1	48174646	48176286	33	22273	373.58	34.5	25874.5	373.447	1.04545	1.1617	0.999644
SPATA6	NM_001286238	chr1	48936854	48938643	69	62311	428.219	67	46958	390.053	0.971014	0.753607	0.910872
DMRTA2	NM_032110	chr1	50798606	50799581	52	22985	237.799	51	22879	217.346	0.980769	0.995388	0.91399
FAF1	NM_007051	chr1	51424090	51427009	137	151786	649.49	129	110286	471.575	0.941606	0.726592	0.726069
CDKN2C	NM_001262	chr1	51433275	51436306	124	214504	750.897	120.5	208732	793.429	0.971774	0.973094	1.05664
CDKN2C	NM_078626	chr1	51443226	51444844	109	63949	368.115	118.5	76286.5	406.627	1.08716	1.19293	1.10462
RNF11	NM_014372	chr1	51701348	51703613	145	179108	546.53	121.5	131932	501.813	0.837931	0.736603	0.918181
TTC39A	NM_001297662	chr1	51795263	51797349	61	57028	486.025	53	45784	426.179	0.868852	0.802834	0.876866
TTC39A	NM_001144832	chr1	51810118	51811133	53	26094	255.719	50.5	21743	209.905	0.95283	0.833257	0.820844
EPS15	NM_001981	chr1	51982760	51985286	124	161083	627.361	104	111316	550.788	0.83871	0.691047	0.877944
OSBPL9	NM_148906	chr1	52082349	52083811	143	91996	356.797	104.5	57813.5	307.874	0.730769	0.628435	0.862883
OSBPL9	NM_148905	chr1	52194356	52196638	125	132057	591.163	99.5	93531	505.347	0.796	0.708262	0.854835
NRDC	NM_002525	chr1	52342899	52345745	170	218913	771.422	145.5	142370	587.391	0.855882	0.65035	0.761439
RAB3B	NM_002867	chr1	52455300	52457020	123	57968	306.251	97	39749	247.626	0.788618	0.685706	0.808572
KTI12	NM_138417	chr1	52498093	52499855	200	156194	372.804	170	119188	301.71	0.85	0.763077	0.809299
TXNDC12	NR_046406	chr1	52519465	52523364	149	378447	1346.52	149.5	258920	1185.22	1.00336	0.684164	0.880213
ZFYVE9	NM_007324	chr1	52606986	52609078	164	183867	489.176	153.5	164640	456.825	0.935976	0.89543	0.933867
CC2D1B	NM_032449	chr1	52830493	52832524	158	157780	475.393	134.5	105043	393.526	0.851266	0.665756	0.827791
CC2D1B	NM_032449	chr1	52834142	52834694	23	6416	134.525	31.5	8529.5	126.74	1.36957	1.32941	0.942133
PRPF38A	NM_032864	chr1	52868602	52871786	136	260627	868.129	130.5	175337	711.545	0.959559	0.672751	0.819631
ZCCHC11	NM_001009881	chr1	53017326	53019953	173	207669	776.455	142	148097	690.344	0.820809	0.71314	0.889097
COA7	NM_023077	chr1	53162543	53164658	139	110613	481.615	97	69308	387.522	0.697842	0.626581	0.804629
ZYG11B	NM_024646	chr1	53191705	53193387	137	98571	411.143	128	68800.5	325.498	0.934307	0.697979	0.791689
ECHDC2	NM_001198961	chr1	53386673	53388321	92	55624	342.092	87.5	43054.5	298.892	0.951087	0.774027	0.873717
SCP2	NM_002979	chr1	53392520	53393949	54	40620	357.036	49	24701.5	304.926	0.907407	0.608112	0.85405
SCP2	NM_001007100	chr1	53479962	53481658	64	54798	401.508	36	24225	351.464	0.5625	0.442078	0.87536
CPT2	NM_000098	chr1	53662067	53663766	168	130110	396.421	133	98659	330.82	0.791667	0.758274	0.834517
C1orf123	NM_001304760	chr1	53685119	53687045	164	135835	584.057	127	83558	441.933	0.77439	0.615143	0.756661
LOC100507564	NR_038953	chr1	53702862	53705138	147	192269	643.705	146	130634	518.122	0.993197	0.679431	0.804907
LRP8	NM_004631	chr1	53791130	53794422	153	308245	1023.4	108	197630	936.043	0.705882	0.641147	0.91464
GLIS1	NM_147193	chr1	54204441	54205601	54	25857	313.092	53.5	22219	289.592	0.990741	0.859303	0.924942
NDC1	NM_018087	chr1	54302212	54304589	151	205400	626.425	139	134540	503.289	0.92053	0.655017	0.803431
YIPF1	NR_036640	chr1	54354169	54356252	145	110766	339.783	124	79604.5	321.358	0.855172	0.718673	0.945774
HSPB11	NM_016126	chr1	54410135	54413340	138	202258	1056.72	119.5	137312	854.186	0.865942	0.678895	0.808337
TMEM59	NM_001305066	chr1	54517295	54520212	140	220765	823.133	118.5	148588	702.725	0.846429	0.673057	0.853719
MRPL37	NM_016491	chr1	54664791	54667311	169	215651	702.429	162	148102	555.384	0.95858	0.686767	0.790662
SSBP3	NM_018070	chr1	54870642	54874073	85	133285	954.482	81.5	90896	818.187	0.958824	0.681967	0.857205
ACOT11	NM_015547	chr1	54953696	54955447	55	32682	435.689	31	22272.5	462.81	0.563636	0.681491	1.06225
ACOT11	NM_015547	chr1	54964535	54966131	46	36347	407.572	43	34082.5	399.471	0.934783	0.937698	0.980123
ACOT11	NM_015547	chr1	55007243	55008992	53	59624	485.599	45.5	45689	444.668	0.858491	0.766285	0.915711
ACOT11	NM_147161	chr1	55029623	55030867	31	20724	340.489	23.5	11482	307.949	0.758065	0.554044	0.904432
TTC4	NM_001291333	chr1	55181154	55182765	134	118882	398.911	141.5	96475.5	330.062	1.05597	0.811523	0.827408
PARS2	NM_152268	chr1	55228995	55230859	147	130340	409.132	109	80196.5	337.099	0.741497	0.615287	0.823937
TTC22	NM_017904	chr1	55266597	55267701	36	14458	263.683	29	15161.5	267.54	0.805556	1.04866	1.01463
DHCR24	NM_014762	chr1	55351346	55353754	160	199349	728.28	120	125203	595.466	0.75	0.628059	0.817634
TMEM61	NM_182532	chr1	55445837	55446983	76	62470	331.101	86.5	55421	295.503	1.13816	0.887162	0.892487
PCSK9	NR_110451	chr1	55504714	55506603	119	123581	459.533	82.5	70668.5	393.696	0.693277	0.57184	0.856731
USP24	NM_015306	chr1	55679557	55682298	171	268715	747.818	160	208608	618.38	0.935673	0.776317	0.826913
PLPP3	NM_003713	chr1	57043727	57045693	112	133660	520.727	99	104314	482.565	0.883929	0.780439	0.926715
PRKAA2	NM_006252	chr1	57110246	57112248	81	75685	497.134	59.5	58217	464.18	0.734568	0.769201	0.933713
OMA1	NM_145243	chr1	59011304	59013027	94	77481	418.631	81.5	54772	377.301	0.867021	0.706909	0.901275
MYSM1	NM_001085487	chr1	59164311	59166204	144	137328	408.604	137	104809	346.159	0.951389	0.763202	0.847174
JUN	NM_002228	chr1	59248055	59251635	113	206869	1038.16	86.5	142864	966.472	0.765487	0.690604	0.930948
LINC01135	NR_034015	chr1	59279768	59282507	36	54779	924.788	39	53822.5	924.429	1.08333	0.982539	0.999612
LINC01358	NR_110626	chr1	59368960	59370168	58	30629	309.621	70.5	34390	270.721	1.21552	1.12279	0.874363
HSD52	NR_027120	chr1	59612024	59612956	52	21300	189.784	62.5	29102.5	209.855	1.20192	1.36631	1.10575
FGGY	NR_103473	chr1	59761426	59763933	78	63081	632.627	51	36085.5	581.756	0.653846	0.57205	0.919588
HOOK1	NM_015888	chr1	60279630	60281819	135	108063	480.755	86.5	60911.5	439.341	0.640741	0.563667	0.913855
CYP2J2	NM_000775	chr1	60392138	60392686	14	4443	143.414	28	8039.5	139.27	2	1.80948	0.971105
NFIA	NM_001145511	chr1	61508477	61509022	34	6881	104.251	33	7619	129.689	0.970588	1.10725	1.244
NFIA	NM_001145511	chr1	61515437	61516840	78	50773	342.102	80.5	59503	343.503	1.03205	1.17194	1.0041
NFIA	NM_001145511	chr1	61522192	61523758	69	51039	413.086	66	41363.5	372.796	0.956522	0.810429	0.902465
NFIA	NM_001145511	chr1	61542145	61544130	34	36589	464.412	41.5	30944	396.433	1.22059	0.845719	0.853622
NFIA	NM_001134673	chr1	61546688	61550324	131	204951	833.683	120	171630	805.551	0.916031	0.837422	0.966255
TM2D1	NM_032027	chr1	62189372	62191751	155	156313	598.324	137.5	106333	494.257	0.887097	0.680257	0.826069
INADL	NM_176877	chr1	62206741	62209761	121	164424	804.112	102.5	104608	666.175	0.847107	0.636206	0.82846
USP1	NM_003368	chr1	62900791	62905020	172	373883	1222.18	154.5	283454	1031.68	0.898256	0.758134	0.844135
DOCK7	NM_001272000	chr1	63152555	63155138	129	174460	661.273	106	136009	596.747	0.821705	0.7796	0.902422
ATG4C	NM_032852	chr1	63249163	63251252	96	102512	492.169	78	67364	413.933	0.8125	0.657133	0.841037
LINC00466	NR_038252	chr1	63782375	63783719	43	39853	413.108	52.5	37364.5	375.77	1.22093	0.937558	0.909617
FOXD3-AS1	NR_121635	chr1	63787660	63788790	35	18117	268.709	37.5	19241	254.829	1.07143	1.06204	0.948346
ALG6	NM_013339	chr1	63832643	63834349	158	120381	404.436	148	98250	357.769	0.936709	0.816159	0.884612
ITGB3BP	NM_001206739	chr1	63987209	63990606	109	162911	789.236	74.5	101426	652.61	0.683486	0.622588	0.826888
PGM1	NM_001172819	chr1	64058376	64061046	138	189821	608.335	120	145010	567.901	0.869565	0.76393	0.933533
ROR1	NM_001083592	chr1	64239126	64240836	95	80160	447.1	90	62024	402.914	0.947368	0.773752	0.901173
CACHD1	NM_020925	chr1	64935306	64937936	132	195540	736.697	124	156922	704.193	0.939394	0.802508	0.955879
RAVER2	NM_018211	chr1	65209555	65212071	148	170962	681.566	117.5	134488	616.538	0.793919	0.786651	0.904591
JAK1	NM_002227	chr1	65430717	65432742	157	159693	526.757	155.5	130148	448.228	0.990446	0.814989	0.850919
LINC01359	NR_119383	chr1	65467890	65469340	71	37232	325.793	77.5	47111.5	339.661	1.09155	1.26535	1.04257
MIR101-1	NR_029516	chr1	65531421	65534900	104	193399	990.85	99	160352	916.49	0.951923	0.829128	0.924953
AK4	NM_013410	chr1	65612269	65615250	121	243655	950.551	105	194128	863.831	0.867769	0.796735	0.908768
DNAJC6	NM_001256865	chr1	65719377	65721143	132	122193	449.611	119.5	95612.5	418.905	0.905303	0.782471	0.931705
DNAJC6	NM_001256864	chr1	65775004	65775883	22	9705	257.387	17.5	8089	258.08	0.795455	0.833488	1.00269
LEPROT	NM_001198681	chr1	65885024	65887750	167	148438	605.957	134.5	107416	531.152	0.805389	0.723642	0.87655
PDE4B	NM_001037339	chr1	66797416	66800290	74	78064	679.936	37.5	31341.5	556.179	0.506757	0.401485	0.817988
MIER1	NM_001146112	chr1	67389095	67392291	119	217743	982.625	114.5	142568	760.834	0.962185	0.654754	0.774287
MIER1	NM_001077704	chr1	67395420	67397742	112	124679	553.067	89	85926	471.368	0.794643	0.689178	0.85228
SLC35D1	NM_015139	chr1	67517958	67520500	147	184075	630.032	104.5	147502	581.681	0.710884	0.801317	0.923255
SERBP1	NM_001018069	chr1	67894041	67897511	170	283935	948.622	146.5	222101	835.351	0.861765	0.782225	0.880594
GADD45A	NM_001924	chr1	68150411	68153110	153	269013	698.034	141.5	237409	648.5	0.924837	0.882519	0.929037
GNG12-AS1	NR_040077	chr1	68297185	68299763	139	195892	780.627	117.5	155394	733.47	0.845324	0.793266	0.93959
DIRAS3	NM_004675	chr1	68515307	68516615	39	28278	312.612	34.5	24433.5	317.204	0.884615	0.864046	1.01469
WLS	NM_001193334	chr1	68697051	68699420	77	78658	541.611	68	55345.5	473.286	0.883117	0.703622	0.873849
RPE65	NM_000329	chr1	68850607	68855801	73	145315	1199.51	41	49083.5	861.49	0.561644	0.337773	0.718202
DEPDC1-AS1	NR_110671	chr1	68960989	68963439	155	168957	566.853	111	100055	497.825	0.716129	0.592192	0.878225
LRRC40	NM_017768	chr1	70598806	70599232	29	6007	98.1653	31	6508.5	94.1373	1.06897	1.08349	0.958967
SRSF11	NM_001190987	chr1	70670030	70672954	139	203503	773.789	131.5	133380	605.327	0.946043	0.655423	0.782289
SRSF11	NM_001190987	chr1	70686362	70688526	127	130477	481.638	105	88670	372.078	0.826772	0.679583	0.772526
ANKRD13C	NM_030816	chr1	70818798	70821560	174	218141	636.467	144	151275	527.845	0.827586	0.693473	0.829336
CTH	NM_001902	chr1	70876002	70878060	106	91177	505.984	63	56585.5	463.382	0.59434	0.620612	0.915804
ZRANB2	NM_203350	chr1	71544916	71547829	131	153758	751.453	122	99707.5	558.731	0.931298	0.64847	0.743534
FPGT	NM_001199329	chr1	74663234	74665033	79	61117	436.986	75	39294	324.168	0.949367	0.642931	0.741828
TYW3	NM_001162916	chr1	75197165	75200252	138	144664	680.117	141	106072	555.08	1.02174	0.733227	0.816153
SLC44A5	NM_001130058	chr1	75840882	75842272	65	25999	252.005	44	18650.5	226.815	0.676923	0.717355	0.900042
SLC44A5	NM_152697	chr1	76080300	76081546	39	16857	266.729	40.5	17344	267.042	1.03846	1.02889	1.00117
ACADM	NM_001286042	chr1	76189433	76192133	124	113597	586.521	99	81832.5	464.39	0.798387	0.720376	0.79177
SNORD45C	NR_003042	chr1	76249982	76254700	91	165004	1093.3	91	83914	820.136	1	0.508557	0.750147
ST6GALNAC3	NM_001160011	chr1	76539962	76541232	70	36460	257.399	58	23297.5	271.838	0.828571	0.638988	1.0561
PIGK	NM_005482	chr1	77683934	77686060	158	121318	503.56	140	82158.5	384.264	0.886076	0.677216	0.763094
ZZZ3	NM_015534	chr1	78146595	78150134	137	246836	1085.61	102.5	156539	928.091	0.748175	0.634182	0.854903
USP33	NM_015017	chr1	78223981	78225903	163	165950	431.803	159	133080	357.535	0.97546	0.801931	0.828005
FAM73A	NM_198549	chr1	78244561	78246371	148	113405	329.99	126	87060	284.846	0.851351	0.767691	0.863196
FUBP1	NR_130152	chr1	78442909	78446649	122	257322	1070.2	116	165698	864.119	0.95082	0.643934	0.807437
DNAJB4	NM_007034	chr1	78469902	78471895	30	25294	402.29	15	8147	348.033	0.5	0.322092	0.865128
TTLL7	NM_024686	chr1	84463877	84465693	134	112904	403.418	136	90553.5	366.505	1.01493	0.80204	0.908499
PRKACB	NM_207578	chr1	84542340	84545466	161	254581	756.832	143	207707	651.49	0.888199	0.815878	0.860813
SAMD13	NM_001010971	chr1	84763828	84765684	123	110383	398.458	109.5	94789	377.485	0.890244	0.858728	0.947363
RPF1	NM_025065	chr1	84944374	84946509	147	162227	512.515	114.5	109662	406.887	0.778912	0.675976	0.793904
SPATA1	NM_001310156	chr1	84970047	84973194	149	213232	842.871	129.5	141960	653.698	0.869128	0.665751	0.775561
CTBS	NM_004388	chr1	85038540	85041050	134	98011	491.124	112	67295.5	394.49	0.835821	0.686612	0.803238
LINC01461	NR_125761	chr1	85085929	85086930	89	35198	219.417	57.5	24756	210.666	0.646067	0.703335	0.960117
SSX2IP	NM_001166417	chr1	85154501	85157187	130	133449	696.801	128.5	104870	593.209	0.988462	0.78584	0.851332
LPAR3	NM_012152	chr1	85357771	85359806	126	120943	506.078	109	94976	481.187	0.865079	0.785296	0.950815
MCOLN2	NM_153259	chr1	85462113	85463624	74	54386	411.546	52	40823	379.895	0.702703	0.750616	0.923092
MCOLN3	NM_001253693	chr1	85513277	85515120	101	121881	501.357	110.5	103197	431.649	1.09406	0.846703	0.860961
WDR63	NM_001288563	chr1	85527376	85528421	34	15167	292.988	39	16021.5	277.007	1.14706	1.05634	0.945457
SYDE2	NM_032184	chr1	85665563	85668078	114	226354	848.591	117.5	191534	799.967	1.0307	0.846172	0.9427
C1orf52	NM_198077	chr1	85723771	85725735	146	129638	458.795	137.5	103266	350.573	0.941781	0.796572	0.764117
LOC646626	NR_045484	chr1	85740937	85743154	150	173327	498.318	129	121410	414.767	0.86	0.700465	0.832335
DDAH1	NM_012137	chr1	85929513	85931477	125	124319	557.057	106.5	99111.5	490.541	0.852	0.797235	0.880595
DDAH1	NM_001134445	chr1	86041816	86043476	93	77242	431.735	84.5	69389.5	428.03	0.908602	0.898339	0.991418
CYR61	NM_001554	chr1	86045830	86048761	126	143391	546.545	103.5	103585	549.072	0.821429	0.722395	1.00462
ZNHIT6	NM_001170670	chr1	86172660	86175127	133	147316	520.091	107	94349	445.201	0.804511	0.640453	0.856006
ODF2L	NM_001007022	chr1	86860761	86862675	129	114949	457.838	104	86348	395.389	0.806202	0.751185	0.8636
SH3GLB1	NM_001206653	chr1	87169729	87172218	158	187913	630.24	135.5	150717	520.04	0.857595	0.802057	0.825146
SEP15	NM_203341	chr1	87378251	87382035	143	283407	1204.03	120	186036	1033.25	0.839161	0.656427	0.858161
LMO4	NM_006769	chr1	87793238	87798219	119	215402	1773.05	85.5	146484	1596.53	0.718487	0.680052	0.90044
LMO4	NM_006769	chr1	87800310	87801740	61	44264	352.944	75	38845.5	275.714	1.22951	0.877587	0.781185
PKN2	NM_006256	chr1	88927785	88928979	38	16351	262.337	48	21247	242.688	1.26316	1.29943	0.9251
PKN2	NM_006256	chr1	89148729	89151852	164	195570	805.46	138	143060	624.359	0.841463	0.731505	0.775158
GTF2B	NM_001514	chr1	89355578	89359406	171	163151	963.987	160.5	124672	917.82	0.938596	0.764148	0.952108
RBMXL1	NM_019610	chr1	89456743	89459461	145	135765	726.972	111.5	78159.5	530.547	0.768966	0.575697	0.729803
GBP3	NM_018284	chr1	89487569	89488764	29	14812	298.971	22	10889	245.807	0.758621	0.735147	0.822177
LRRC8B	NM_001134476	chr1	89989565	89991915	169	188192	592.872	143	150904	539.668	0.846154	0.801865	0.91026
LRRC8C	NM_032270	chr1	90097245	90100418	148	218004	724.552	118.5	161816	647.41	0.800676	0.742259	0.893532
LRRC8D	NM_001134479	chr1	90285943	90287983	147	183977	583.203	143	153626	509.601	0.972789	0.835026	0.873797
LRRC8D	NM_018103	chr1	90308332	90310199	98	96548	409.626	102	87163	391.688	1.04082	0.902794	0.956209
ZNF326	NM_182976	chr1	90460070	90462221	165	144720	441.449	145.5	113787	343.697	0.881818	0.786256	0.778566
BARHL2	NM_020063	chr1	91316492	91317609	71	34657	240.687	55.5	24435	210.445	0.78169	0.705052	0.874351
ZNF644	NM_016620	chr1	91486115	91488400	117	142068	610.496	103	109750	541.695	0.880342	0.772517	0.887303
HFM1	NM_001017975	chr1	91869592	91870724	50	29315	321.871	53.5	28922.5	294.097	1.07	0.986611	0.913711
CDC7	NM_001134420	chr1	91965746	91967979	73	74886	576.356	63	56483.5	475.466	0.863014	0.75426	0.824951
TGFBR3	NM_003243	chr1	92350011	92352336	150	184391	586.528	122	138699	548.602	0.813333	0.7522	0.935339
EPHX4	NM_173567	chr1	92494859	92496604	90	59833	358.105	90	60612.5	326.999	1	1.01303	0.913137
BTBD8	NM_183242	chr1	92545359	92546971	116	86541	404.461	88	65846	357.022	0.758621	0.760865	0.882712
GLMN	NM_053274	chr1	92763522	92765797	182	201662	637.573	141	147972	516.182	0.774725	0.733762	0.809604
GFI1	NM_001127216	chr1	92949846	92952933	107	160502	798.366	91	131586	803.09	0.850467	0.819843	1.00592
EVI5	NM_005665	chr1	93249185	93251314	152	153821	459.062	144.5	122165	423.137	0.950658	0.794202	0.921744
RPL5	NM_000969	chr1	93297027	93299693	154	204581	588.603	154.5	157046	441.361	1.00325	0.767649	0.749846
FAM69A	NM_001252269	chr1	93425868	93428125	90	131921	722.456	96.5	107193	616.229	1.07222	0.812554	0.852963
MTF2	NM_001164392	chr1	93543874	93546501	147	155117	700.127	123	106698	579.14	0.836735	0.687855	0.827193
TMED5	NM_001167830	chr1	93644481	93647479	142	212820	869.355	90.5	109630	731.022	0.637324	0.515128	0.840879
DR1	NM_001938	chr1	93810441	93813476	193	273878	848.995	174.5	189335	651.485	0.904145	0.691311	0.76736
FNBP1L	NM_001024948	chr1	93912286	93915458	146	229721	787.456	127.5	162894	705.678	0.873288	0.709095	0.896148
BCAR3	NM_001261409	chr1	94145839	94148261	107	142996	576.426	110	125911	525.235	1.02804	0.880521	0.911192
BCAR3	NM_001261408	chr1	94311168	94314235	103	152748	835.219	85.5	137907	823.038	0.830097	0.90284	0.985416
DNTTIP2	NM_014597	chr1	94343510	94345615	189	194665	563.842	174	143666	458.18	0.920635	0.738017	0.812604
GCLM	NM_002061	chr1	94373488	94375810	155	181005	533.263	145.5	146716	453.863	0.93871	0.81056	0.851106
ARHGAP29	NM_004815	chr1	94700838	94704256	156	207625	780.883	145	140692	575.764	0.929487	0.677628	0.737325
ARHGAP29	NM_004815	chr1	94710702	94713927	138	141036	643.157	117	98764	561.692	0.847826	0.700275	0.873337
ABCD3	NM_001122674	chr1	94882808	94885397	170	187859	627.017	154	141450	563.458	0.905882	0.752958	0.898633
F3	NM_001178096	chr1	95005159	95008412	153	197643	754.882	124	125798	636.879	0.810458	0.636489	0.84368
SLC44A3	NM_001258343	chr1	95284931	95286865	117	113950	507.616	96.5	84681	433.613	0.824786	0.743142	0.854214
CNN3	NM_001839	chr1	95390540	95393891	132	241518	857.528	104.5	167042	803.367	0.791667	0.691636	0.936841
ALG14	NR_131032	chr1	95537246	95539353	127	109013	535.14	101.5	69938.5	451.073	0.799213	0.641561	0.842907
TMEM56	NM_152487	chr1	95582034	95584020	109	132743	529.706	105	115480	476.781	0.963303	0.869955	0.900086
RWDD3	NM_001278247	chr1	95698953	95700749	139	97854	385.562	134.5	78250.5	351.67	0.967626	0.799666	0.912096
PTBP2	NR_125356	chr1	97186596	97188808	136	145130	607.197	90.5	109131	542.555	0.665441	0.751953	0.89354
DPYD	NM_001160301	chr1	98385756	98387371	91	70608	415.225	72	45049	390.435	0.791209	0.638016	0.940299
SNX7	NM_152238	chr1	99126486	99128885	107	141126	619.927	112	126052	561.35	1.04673	0.893191	0.90551
PLPPR4	NM_014839	chr1	99729759	99730302	26	7856	146.472	27.5	10267.5	164.284	1.05769	1.30696	1.12161
FRRS1	NM_001013660	chr1	100230537	100233023	97	58575	594.052	64.5	33210	570.15	0.664948	0.566965	0.959765
AGL	NM_000644	chr1	100314959	100316750	112	117256	495.883	124	93732	384.086	1.10714	0.799379	0.77455
SLC35A3	NM_001271685	chr1	100434647	100437594	144	174188	702.568	143.5	127594	543.218	0.996528	0.732507	0.77319
MFSD14A	NM_033055	chr1	100502356	100505552	152	250295	796.521	133.5	188190	648.622	0.878289	0.751875	0.814319
SASS6	NM_001304829	chr1	100597159	100599936	139	194593	826.76	131	136303	672.014	0.942446	0.700452	0.812828
DBT	NM_001918	chr1	100714256	100716087	157	126847	381.284	129.5	83502.5	337.149	0.824841	0.658293	0.884246
RTCA-AS1	NR_110434	chr1	100730910	100733053	153	174577	581.92	148.5	129954	487.174	0.970588	0.744394	0.837184
CDC14A	NM_033312	chr1	100816409	100819667	121	163021	810.433	102	125486	782.255	0.842975	0.769754	0.965232
SLC30A7	NM_001144884	chr1	101359455	101362968	132	240525	1116.49	93	138348	955.349	0.704545	0.575192	0.855672
LOC102606465	NR_109849	chr1	101490132	101492885	113	175077	747.474	94	112160	577.494	0.831858	0.64063	0.772594
LOC101928370	NR_104626	chr1	101700823	101702510	24	17882	368.159	27.5	21373	360.09	1.14583	1.19522	0.978083
RNPC3	NM_017619	chr1	104067587	104069789	127	103317	448.571	116	76413	369.253	0.913386	0.739598	0.823176
PRMT6	NM_018137	chr1	107598637	107600582	104	105451	458.055	103.5	89542	401.986	0.995192	0.849134	0.877593
SLC25A24	NM_013386	chr1	108741315	108743991	179	212077	668.517	150.5	154369	554.251	0.840782	0.727891	0.829075
FAM102B	NM_001010883	chr1	109102048	109103987	86	67316	409.348	59	39903.5	386.603	0.686047	0.592779	0.944435
PRPF38B	NR_037185	chr1	109233561	109236900	175	290584	973.134	151.5	204832	767.369	0.865714	0.704898	0.788554
STXBP3	NM_007269	chr1	109288935	109290575	121	126672	415.092	92.5	79774.5	354.371	0.764463	0.629772	0.853717
GPSM2	NM_013296	chr1	109418965	109420850	151	116739	485.331	125.5	91175.5	407.549	0.831126	0.78102	0.839734
CLCC1	NM_001048210	chr1	109504794	109506769	132	123863	496.32	106.5	84127	436.249	0.806818	0.679194	0.878967
WDR47	NM_014969	chr1	109583236	109585231	145	160532	435.999	106.5	107111	406.086	0.734483	0.667225	0.931392
TAF13	NM_005645	chr1	109617269	109619641	138	108917	456.553	120	71752.5	369.219	0.869565	0.658781	0.808709
TMEM167B	NM_020141	chr1	109632834	109634920	133	123385	614.969	124.5	76281	446.416	0.93609	0.618236	0.725916
SCARNA2	NR_003023	chr1	109642254	109644620	150	194720	568.594	141	141332	493.392	0.94	0.725824	0.86774
SARS	NM_006513	chr1	109756012	109758487	153	178039	608.928	125.5	125288	479.471	0.820261	0.703708	0.787402
CELSR2	NM_001408	chr1	109791927	109793202	89	48715	306.782	66	34674	268.912	0.741573	0.711773	0.876557
PSRC1	NM_032636	chr1	109824477	109826643	114	135483	555.815	88	86204	478.59	0.77193	0.636272	0.86106
SORT1	NM_002959	chr1	109939336	109941242	127	80565	413.651	87	56925.5	364.802	0.685039	0.706579	0.881908
PSMA5	NM_001199772	chr1	109967110	109970496	149	190571	810.215	143.5	141298	640.364	0.963087	0.741445	0.790362
SYPL2	NM_001040709	chr1	110008393	110009712	39	31290	370.964	25.5	17723	310.325	0.653846	0.566411	0.836535
ATXN7L2	NM_153340	chr1	110025805	110027846	120	90821	483.342	110	60461	376.247	0.916667	0.665716	0.778428
CYB561D1	NM_182580	chr1	110036309	110037856	175	105045	377.814	159	84558.5	313.425	0.908571	0.804974	0.829574
GNAI3	NM_006496	chr1	110089166	110092833	176	207675	831.5	169	144907	663.606	0.960227	0.697759	0.798082
AMPD2	NM_004037	chr1	110161655	110164664	122	210732	828.353	76.5	96423.5	681.231	0.627049	0.457565	0.822393
GSTM4	NM_000850	chr1	110197966	110199466	78	55321	404.723	73.5	45896	338.364	0.942308	0.829631	0.836038
CSF1	NM_172211	chr1	110452690	110454295	95	82867	479.04	83	79965	445.956	0.873684	0.96498	0.930937
AHCYL1	NM_001242673	chr1	110526933	110528747	166	156486	453.504	137.5	112370	365.662	0.828313	0.718083	0.806304
STRIP1	NR_073071	chr1	110576674	110578634	142	184950	494.552	146	146359	433.365	1.02817	0.791344	0.876278
SLC6A17	NM_001010898	chr1	110692862	110694100	113	75958	309.463	92.5	55718.5	269.027	0.818584	0.733544	0.869335
KCNC4	NM_004978	chr1	110752364	110754352	85	102481	550.026	72	85994	529.039	0.847059	0.839121	0.961845
LOC440600	NR_036595	chr1	110879831	110883600	164	282443	1238.22	155.5	217614	1135.94	0.948171	0.770469	0.917398
LAMTOR5-AS1	NR_102697	chr1	110948791	110951481	197	228829	728.5	159	155632	576.082	0.807107	0.680126	0.790779
LRIF1	NM_001006945	chr1	111505497	111508301	59	73709	761.303	53	44766	572.06	0.898305	0.607334	0.751422
CEPT1	NM_006090	chr1	111681554	111683968	150	220448	751.334	127	175612	646.696	0.846667	0.796612	0.86073
DENND2D	NM_001271833	chr1	111745157	111747579	91	103280	637.885	70.5	66062.5	541.471	0.774725	0.639645	0.848854
PIFO	NM_001300831	chr1	111888533	111889583	34	18685	228.789	34	14235.5	206.358	1	0.761868	0.901958
WDR77	NM_024102	chr1	111990482	111993320	153	269271	912.93	130	180340	750.739	0.849673	0.669734	0.82234
RAP1A	NM_001291896	chr1	112161662	112163864	120	109836	445.545	120.5	78787	371.675	1.00417	0.717315	0.834204
FAM212B	NM_019099	chr1	112280687	112283312	97	111471	693.396	65	73008.5	668.954	0.670103	0.654955	0.96475
FAM212B	NM_198926	chr1	112297183	112300029	159	191678	779.969	149	134595	619.627	0.937107	0.702193	0.794425
LOC643355	NM_001270945	chr1	112531768	112534137	48	43929	698.769	41	39989.5	671.979	0.854167	0.910321	0.961661
CTTNBP2NL	NM_018704	chr1	112763861	112764525	36	14868	178.284	27.5	9342	159.706	0.763889	0.628329	0.895795
CTTNBP2NL	NM_018704	chr1	112933147	112934062	18	9301	289.25	21	9833.5	304.732	1.16667	1.05725	1.05352
CTTNBP2NL	NM_018704	chr1	112938043	112940075	134	151115	525.577	114.5	105568	450.651	0.854478	0.698594	0.85744
WNT2B	NM_024494	chr1	113050508	113051880	56	39725	363.036	48.5	30810	338.675	0.866071	0.775582	0.932898
ST7L	NM_138727	chr1	113160119	113163775	154	297206	1091.59	130	208906	904.842	0.844156	0.7029	0.828922
MOV10	NM_001130079	chr1	113216562	113218587	123	176813	583.772	101	130304	532.701	0.821138	0.736962	0.912516
RHOC	NM_001042679	chr1	113246994	113250552	146	164186	959.362	133.5	112832	689.221	0.914384	0.687224	0.718415
PPM1J	NM_005167	chr1	113256630	113259068	81	89563	693.297	71.5	63447	628.875	0.882716	0.708406	0.907079
SLC16A1-AS1	NR_103743	chr1	113497166	113500981	172	308998	1048.16	120.5	176708	832.24	0.700581	0.571873	0.794001
LRIG2	NM_014813	chr1	113614955	113617208	155	163848	474.158	134	116924	402.455	0.864516	0.713616	0.848779
LOC643441	NR_038846	chr1	113733743	113734772	59	29501	242.577	29.5	13459.5	241.53	0.5	0.456239	0.995686
MAGI3	NM_001142782	chr1	113931235	113934929	116	195053	848.962	101.5	158716	776.394	0.875	0.81371	0.914521
PHTF1	NM_006608	chr1	114300348	114302676	116	112284	585.325	107.5	100134	553.351	0.926724	0.891797	0.945374
RSBN1	NR_130896	chr1	114353167	114355667	163	176160	533.307	150.5	133682	442.831	0.923313	0.758867	0.830349
AP4B1	NM_006594	chr1	114446155	114449243	149	202115	876.768	112.5	124408	763.16	0.755034	0.615533	0.870424
HIPK1-AS1	NR_110726	chr1	114471195	114474133	145	236958	773.372	118.5	165094	660.658	0.817241	0.696725	0.854256
TRIM33	NM_015906	chr1	114888748	114889305	18	5864	143.227	26	9487.5	149.517	1.44444	1.61792	1.04391
TRIM33	NM_015906	chr1	115051756	115055192	185	277185	880.265	154.5	195352	733.687	0.835135	0.704771	0.833484
BCAS2	NM_005872	chr1	115123089	115125371	116	121950	647.71	81	66745	531.332	0.698276	0.547314	0.820325
DENND2C	NM_198459	chr1	115211485	115213729	123	117061	552.931	112.5	90342	484.382	0.914634	0.771751	0.876025
NRAS	NM_002524	chr1	115257903	115259930	132	112715	402.002	97	61215.5	344.582	0.734848	0.5431	0.857166
CSDE1	NM_001242892	chr1	115298872	115301221	139	182669	606.822	135	145710	547.217	0.971223	0.797675	0.901776
SIKE1	NM_025073	chr1	115322058	115323880	171	129913	426.359	160	102002	341.454	0.935673	0.785156	0.800861
TSPAN2	NM_001308315	chr1	115690281	115691200	35	13158	175.415	32	14027	165.155	0.914286	1.06604	0.94151
VANGL1	NM_001172412	chr1	116183743	116186199	153	180570	550.305	123	142530	487.881	0.803922	0.789331	0.886565
SLC22A15	NM_018420	chr1	116518178	116520701	114	116951	585.571	95	86432	478.015	0.833333	0.739045	0.816323
MAB21L3	NM_152367	chr1	116694435	116695295	36	11996	210.136	32.5	13613.5	238.984	0.902778	1.13484	1.13728
ATP1A1	NM_001160233	chr1	116915140	116919392	142	208837	972.916	105.5	137026	789.643	0.742958	0.656139	0.811625
ATP1A1-AS1	NR_024126	chr1	116959687	116962128	158	162768	512.06	118	112958	437.082	0.746835	0.693979	0.853575
CD58	NR_026665	chr1	117112271	117114305	116	114100	557.63	95.5	70041.5	483.822	0.823276	0.613861	0.867641
IGSF3	NM_001007237	chr1	117209472	117210883	77	60074	424.492	56	43928.5	387.512	0.727273	0.73124	0.912884
PTGFRN	NM_020440	chr1	117451944	117454209	122	153641	594.9	111	130156	546.851	0.909836	0.84714	0.919231
TTF2	NM_003594	chr1	117600996	117604066	139	190963	891.655	109.5	133550	754.782	0.78777	0.69935	0.846495
TRIM45	NM_001145635	chr1	117663417	117665007	67	48651	411.282	59	36485.5	362.493	0.880597	0.749943	0.881373
MAN1A2	NM_006699	chr1	117908435	117911701	143	229599	874.423	120.5	180478	734.052	0.842657	0.786057	0.83947
FAM46C	NM_017709	chr1	118147882	118149696	84	69207	435.393	66	49037.5	446.525	0.785714	0.708563	1.02557
FAM46C	NM_017709	chr1	118277826	118278275	8	1929	137.432	9.5	2680	129.469	1.1875	1.38932	0.942059
FAM46C	NM_017709	chr1	118301153	118301909	19	6834	181.187	19.5	6831	180.879	1.02632	0.999561	0.998297
WDR3	NM_006784	chr1	118470735	118474148	182	320734	884.482	145	233244	754.854	0.796703	0.727219	0.853442
WARS2	NM_015836	chr1	119682164	119684455	75	94534	675.382	56.5	45934.5	545.764	0.753333	0.485905	0.808083
ZNF697	NM_001080470	chr1	120189759	120191874	149	167137	588.129	135.5	134166	543.746	0.909396	0.802731	0.924536
PHGDH	NM_006623	chr1	120254096	120256208	124	124473	553.834	96.5	77274	442.099	0.778226	0.620809	0.798252
NOTCH2	NM_001200001	chr1	120610686	120612392	157	181080	493.981	137	143646	454.553	0.872611	0.793274	0.920183
FAM72B	NM_001100910	chr1	120836535	120836827	40	7048	67.7165	38.5	6690	68.1001	0.9625	0.949205	1.00567
FAM72B	NM_001100910	chr1	120839040	120839813	31	9207	211.138	24.5	6430.5	180.464	0.790323	0.698436	0.854721
FCGR1B	NR_045213	chr1	120925138	120926006	20	9281	325.846	26.5	9349.5	314.946	1.325	1.00738	0.966549
EMBP1	NR_003955	chr1	121260601	121261957	61	40814	320.037	55.5	33946	286.428	0.909836	0.831724	0.894986
EMBP1	NR_003955	chr1	121484027	121485626	255	342831	527.347	257.5	329216	528.642	1.0098	0.960287	1.00246
MIR6077	NR_106967	chr1	143466877	143467508	31	6419	188.5	35	6424.5	136.369	1.12903	1.00086	0.723443
LINC01138	NR_104014	chr1	143742756	143745760	131	119503	704.63	112.5	96236.5	663.914	0.858779	0.805306	0.942216
FAM72D	NM_207418	chr1	143911699	143912623	43	13059	244.817	17	5930.5	215.506	0.395349	0.454131	0.880276
FAM72C	NM_001287385	chr1	143913426	143914318	75	18501	196.391	46	11960	223.212	0.613333	0.646452	1.13657
FAM72C	NM_001287385	chr1	143915079	143915610	44	10753	139.704	47.5	10987.5	125.197	1.07955	1.02181	0.896155
LINC00623	NR_109754	chr1	144340004	144340348	38	7730	83.1591	40.5	7714.5	78.3706	1.06579	0.997995	0.942418
PFN1P2	NR_003242	chr1	144519293	144521838	97	68652	649.683	85	55113.5	649.344	0.876289	0.802795	0.999478
PFN1P2	NR_003242	chr1	144593158	144594887	157	128862	460.903	132	95520	408.99	0.840764	0.741258	0.887368
PDE4DIP	NM_001002811	chr1	144931576	144933198	133	96732	403.897	107	75218	377.586	0.804511	0.777592	0.934856
PDE4DIP	NM_001198832	chr1	145039362	145040403	80	55897	307.421	79	50000	289.103	0.9875	0.894502	0.940414
SEC22B	NM_004892	chr1	145095792	145097906	165	129924	484.609	140.5	92696.5	359.558	0.851515	0.713467	0.741956
SEC22B	NM_004892	chr1	145139114	145140099	78	44668	272.136	71.5	40629	280.563	0.916667	0.909577	1.03097
NOTCH2NL	NM_203458	chr1	145208824	145210788	193	231957	555.433	166.5	184823	487.712	0.862694	0.796799	0.878074
LOC101928979	NR_125968	chr1	145395613	145397815	37	33322	705.84	29.5	29113	704.572	0.797297	0.873687	0.998204
ANKRD34A	NM_001039888	chr1	145469628	145471653	65	54328	463.8	51.5	32389	385.447	0.792308	0.596175	0.831063
LIX1L	NM_153713	chr1	145476452	145478111	109	63378	357.523	80.5	44403	310.356	0.738532	0.700606	0.868071
RBM8A	NM_005105	chr1	145506185	145508834	115	197541	874.025	88	112264	676.031	0.765217	0.568305	0.773469
PEX11B	NM_001184795	chr1	145515123	145517796	148	148935	695.946	114.5	91600.5	552.853	0.773649	0.615037	0.794391
PIAS3	NM_006099	chr1	145574747	145577194	103	128595	725.441	102	91957	652.465	0.990291	0.71509	0.899404
NUDT17	NM_001012758	chr1	145589059	145589476	30	6310	97.1933	26	6846.5	111.266	0.866667	1.08502	1.14479
POLR3C	NM_001303456	chr1	145609673	145611683	149	168713	576.036	129	130295	510.904	0.865772	0.772288	0.886931
GPR89A	NM_001097613	chr1	145825746	145827199	160	87113	314.656	138	75696.5	245.491	0.8625	0.868946	0.780189
NBPF12	NM_001278141	chr1	146373861	146374690	53	13914	188.733	42	12253	194.347	0.792453	0.880624	1.02975
PRKAB2	NR_103871	chr1	146642377	146645613	166	246394	918.261	136	177570	793.889	0.819277	0.720673	0.864558
CHD1L	NM_001256337	chr1	146713786	146716002	140	173872	598.903	122.5	115636	525.346	0.875	0.665067	0.87718
BCL9	NM_004326	chr1	147070871	147073069	96	95486	710.772	85.5	66359.5	651.745	0.890625	0.694966	0.916954
ACP6	NM_016361	chr1	147141019	147143224	129	151403	550.453	121.5	120942	496.998	0.94186	0.798812	0.902888
GPR89B	NM_016334	chr1	147400404	147401810	156	86029	301.005	134.5	67832	232.945	0.862179	0.788478	0.773891
NBPF11	NR_110864	chr1	147624400	147624615	14	1956	48.3157	13	1769	51.6478	0.928571	0.904397	1.06897
LOC101927468	NR_120331	chr1	147735507	147735695	48	7990	63.1769	20.5	3294	55.4862	0.427083	0.412265	0.878266
MIR5087	NR_049810	chr1	147805960	147807703	50	32162	519.532	28	15727	466.384	0.56	0.488993	0.897699
PPIAL4C	NM_001135789	chr1	147931201	147932185	34	8282	375.697	33.5	7446	340.625	0.985294	0.899058	0.906648
RNVU1-19	NR_104086	chr1	147999943	148000712	26	12459	259.456	23	11751.5	249.106	0.884615	0.943214	0.960107
PPIAL4E	NM_001144032	chr1	148176121	148177710	113	42064	261.386	98	39401	247.875	0.867257	0.936692	0.948308
NBPF15	NM_001170755	chr1	148555374	148557185	133	159343	513.326	122	119596	469.702	0.917293	0.750554	0.915016
LOC645166	NR_027355	chr1	148927877	148929095	48	20819	315.141	26.5	9573	330.919	0.552083	0.45982	1.05007
LOC388692	NR_111933	chr1	149224303	149225295	75	40037	250.76	45.5	18647	209.018	0.606667	0.465744	0.833538
LINC00623	NR_024511	chr1	149576426	149576868	30	4824	73.5314	22	3480.5	71.0622	0.733333	0.721497	0.96642
RNVU1-20	NR_125392	chr1	149605673	149605869	22	3198	52.7256	15.5	2217.5	51.3703	0.704545	0.693402	0.974295
FCGR1A	NM_000566	chr1	149764109	149765338	44	18679	330.768	39.5	16370.5	342.409	0.897727	0.876412	1.0352
HIST2H2BF	NM_001161334	chr1	149782265	149785282	66	38379	794.251	37	19004.5	731.289	0.560606	0.49518	0.920728
HIST2H2AA4	NM_001040874	chr1	149814928	149816438	79	38782	263.78	41	15882.5	237.083	0.518987	0.409533	0.898791
HIST2H2BC	NR_036461	chr1	149820892	149822009	55	26194	292.393	24	9768.5	270.411	0.436364	0.372929	0.92482
HIST2H2AC	NM_003517	chr1	149856449	149860820	97	166680	1135.21	45.5	60924.5	1049.15	0.469072	0.365518	0.92419
BOLA1	NM_016074	chr1	149870852	149872155	86	72221	350.613	64	38011	278.922	0.744186	0.526315	0.795527
SF3B4	NM_005850	chr1	149897783	149900683	147	208111	696.439	140.5	127844	566.77	0.955782	0.614307	0.813812
OTUD7B	NM_020205	chr1	149981147	149983203	134	139302	519.718	126	107779	421.855	0.940299	0.773707	0.8117
VPS45	NM_001279355	chr1	150038277	150040923	94	132503	715.047	76.5	80788.5	584.999	0.81383	0.609711	0.818126
PLEKHO1	NM_001304723	chr1	150121765	150123277	47	33132	342.533	39.5	22586.5	303.808	0.840426	0.681713	0.886944
ANP32E	NM_030920	chr1	150206341	150209242	133	209749	754.121	112	135708	702.458	0.842105	0.647004	0.931492
APH1A	NM_001243771	chr1	150240022	150241934	149	154882	510.115	113.5	89061.5	395.435	0.761745	0.575028	0.775189
MRPS21	NM_018997	chr1	150265640	150267639	145	150182	465.627	109	92158	380.885	0.751724	0.613642	0.818003
PRPF3	NM_004698	chr1	150293334	150295317	139	99016	481.864	124.5	72960.5	401.17	0.895683	0.736856	0.832537
RPRD2	NM_001297674	chr1	150335751	150339226	118	199011	948.894	90	116630	806.894	0.762712	0.586051	0.850352
TARS2	NR_073514	chr1	150459414	150461090	109	115008	438.791	92	72997	389.391	0.844037	0.634712	0.887418
FALEC	NR_051960	chr1	150487808	150489332	71	38612	365.096	64.5	27600.5	291.161	0.908451	0.714817	0.797492
ADAMTSL4	NM_001288608	chr1	150520976	150522395	50	34194	339.516	45.5	26777	292.039	0.91	0.783091	0.860163
MIR4257	NR_036211	chr1	150533487	150535163	34	28606	445.661	26	19178	450.175	0.764706	0.670419	1.01013
MCL1	NM_182763	chr1	150549724	150553141	155	270416	827.744	154	195551	601.767	0.993548	0.723149	0.726997
ENSA	NM_207042	chr1	150600634	150603803	105	172286	996.493	86.5	99250	810.835	0.82381	0.576077	0.813688
GOLPH3L	NM_018178	chr1	150668654	150670416	73	42120	488.006	48	20613	398.204	0.657534	0.489387	0.815981
ARNT	NM_001197325	chr1	150847969	150850344	107	99759	580.293	84.5	69131	524.961	0.78972	0.69298	0.904647
SETDB1	NM_001145415	chr1	150898114	150900289	85	73463	495.478	73	44016.5	354.173	0.858824	0.599166	0.714812
CERS2	NM_022075	chr1	150945572	150947959	145	210621	702.145	104.5	143285	647.522	0.72069	0.680298	0.922206
PRUNE	NR_130130	chr1	150980464	150982081	128	93850	386.811	87.5	54229.5	335.08	0.683594	0.577832	0.866264
CDC42SE1	NM_020239	chr1	151030401	151032645	168	153443	548.167	154.5	110284	458.807	0.919643	0.718733	0.836983
GABPB2	NM_144618	chr1	151042307	151044425	131	119216	546.108	87	64681	475.908	0.664122	0.542553	0.871454
SEMA6C	NM_001178061	chr1	151118404	151119864	72	43008	384.039	48.5	22997.5	336.253	0.673611	0.534726	0.87557
SCNM1	NM_024041	chr1	151137309	151139963	105	174521	755.899	95.5	102802	580.324	0.909524	0.589052	0.767727
VPS72	NM_005997	chr1	151161033	151163580	112	128452	601.161	97.5	85376.5	444.154	0.870536	0.664657	0.738827
PIP5K1A	NM_003557	chr1	151166424	151169537	84	95957	800.95	55	50467	805.112	0.654762	0.525933	1.0052
PIP5K1A	NM_001135638	chr1	151170184	151173245	161	195596	685.733	113.5	132811	556.708	0.704969	0.679007	0.811844
PSMD4	NM_002810	chr1	151226663	151228768	110	116967	509.813	107	81145.5	369.193	0.972727	0.693747	0.724173
ZNF687	NM_001304763	chr1	151252952	151256376	123	215271	881.284	91	129876	734.42	0.739837	0.603312	0.833353
PI4KB	NM_001198775	chr1	151298720	151301149	142	130325	668.96	115.5	90699.5	585.953	0.81338	0.695949	0.875916
GBAT2	NR_131972	chr1	151318674	151320375	67	43449	398.609	55.5	27054	366.418	0.828358	0.622661	0.91924
PSMB4	NM_002796	chr1	151371156	151373364	155	175400	588.835	125	124286	496.933	0.806452	0.708586	0.843927
POGZ	NM_015100	chr1	151429836	151432440	92	115259	745.169	74	62810	654.312	0.804348	0.544947	0.878073
CGN	NM_020770	chr1	151483258	151486666	82	90482	819.939	57	55397	680.912	0.695122	0.612243	0.830442
TUFT1	NM_001301317	chr1	151511974	151514367	107	99206	463.671	83	68080	390.474	0.775701	0.686249	0.842137
SNX27	NM_030918	chr1	151584230	151586125	151	155231	467.596	140.5	125417	399.39	0.930464	0.807938	0.854135
RIIAD1	NM_001144956	chr1	151693924	151694409	41	9323	102.797	24	5993.5	107.328	0.585366	0.642872	1.04408
OAZ3	NM_001301371	chr1	151734903	151737214	142	171441	588.434	134.5	124518	511.94	0.947183	0.726299	0.870003
TDRKH	NM_006862	chr1	151762429	151764221	64	64128	578.818	52	46192.5	501.282	0.8125	0.720317	0.866044
THEM4	NM_053055	chr1	151880352	151883015	114	113430	659.78	93.5	71228	508.094	0.820175	0.627947	0.770096
S100A10	NM_002966	chr1	151963311	151967226	133	191530	746.248	118	120276	621.122	0.887218	0.627972	0.832327
S100A11	NM_005620	chr1	152006801	152009787	94	138715	812.746	82	78853	601.221	0.87234	0.568453	0.73974
TCHH	NM_007113	chr1	152079862	152080972	34	20896	319.645	28	17409.5	310.673	0.823529	0.83315	0.971933
TCHH	NM_007113	chr1	152081972	152083893	40	32135	515.986	28	21044.5	476.348	0.7	0.654878	0.92318
S100A6	NM_014624	chr1	153505587	153509270	138	207501	854.438	87.5	87649.5	751.324	0.634058	0.422405	0.87932
LOC101928034	NR_125947	chr1	153517016	153518860	40	37611	538.641	14.5	10550.5	453.752	0.3625	0.280516	0.842402
S100A16	NM_001317008	chr1	153580453	153582486	68	47583	483.302	32	24580.5	430.162	0.470588	0.516582	0.890048
S100A16	NR_133645	chr1	153582857	153586198	113	140312	720.329	92	77523	550.982	0.814159	0.552504	0.764904
S100A13	NM_001024213	chr1	153598755	153600317	84	54640	366.846	34	18764	319.252	0.404762	0.343411	0.870263
S100A13	NM_001024210	chr1	153606017	153608339	147	146406	656.416	155	112276	489.979	1.05442	0.766878	0.746446
SNAPIN	NR_052020	chr1	153630805	153632739	147	101087	422.647	122.5	68203	364.015	0.833333	0.674696	0.861274
ILF2	NM_001267809	chr1	153641884	153645076	103	127721	646.016	97.5	87864	535.902	0.946602	0.687937	0.829548
INTS3	NM_023015	chr1	153699877	153701925	130	138017	480.631	98	84549	413.781	0.753846	0.612598	0.860912
SLC27A3	NM_024330	chr1	153747367	153749112	144	129756	417.631	103.5	95275	404.061	0.71875	0.734263	0.967507
SLC27A3	NM_024330	chr1	153755430	153756400	82	36503	207.612	69.5	29835	208.021	0.847561	0.81733	1.00197
GATAD2B	NM_020699	chr1	153894130	153897152	148	164950	991.423	106	100298	775.111	0.716216	0.608054	0.781817
DENND4B	NM_014856	chr1	153917497	153919549	145	203387	540.481	138.5	159172	490.072	0.955172	0.782604	0.906733
CRTC2	NM_181715	chr1	153929438	153931632	155	159360	513.024	148.5	115954	418.829	0.958065	0.727626	0.816392
SLC39A1	NM_001271957	chr1	153934269	153937497	120	161463	802.226	87	83753.5	695.122	0.725	0.518716	0.866492
SLC39A1	NM_014437	chr1	153938704	153941116	105	84300	625.609	61	46710.5	514.37	0.580952	0.554098	0.822192
JTB	NM_006694	chr1	153948657	153951023	156	191672	605.259	124	136538	493.389	0.794872	0.71235	0.815169
RAB13	NM_002870	chr1	153957765	153959971	77	48594	469.8	44	25432	479.325	0.571429	0.523357	1.02027
RPS27	NM_001030	chr1	153962835	153964596	161	138097	417.606	141	98319	334.802	0.875776	0.711956	0.801717
TPM3	NM_153649	chr1	154153835	154156437	143	214485	653.671	121	137615	541.538	0.846154	0.641607	0.828457
C1orf43	NM_001297723	chr1	154191459	154195027	160	276644	1170.39	143.5	188044	901.851	0.896875	0.679733	0.770556
HAX1	NM_001018837	chr1	154244263	154246368	124	104765	466.726	95.5	69011	398.457	0.770161	0.658722	0.853727
ATP8B2	NM_001005855	chr1	154296938	154299437	100	121480	635.887	75.5	74023	562.451	0.755	0.609343	0.884513
ATP8B2	NM_020452	chr1	154300345	154301725	36	20763	359.358	25.5	12676	312.361	0.708333	0.610509	0.86922
ATP8B2	NM_020452	chr1	154324689	154326239	36	23421	325.49	33	21256.5	347.84	0.916667	0.907583	1.06867
IL6R	NM_181359	chr1	154377279	154379076	78	63911	443.865	65.5	38610.5	438.483	0.839744	0.604129	0.987874
UBE2Q1	NM_017582	chr1	154529263	154532376	143	183416	872.507	106	101258	644.13	0.741259	0.552067	0.738251
ADAR	NM_001111	chr1	154579560	154582146	157	147100	630.688	153.5	122732	542.206	0.977707	0.834344	0.859705
ADAR	NM_001025107	chr1	154598730	154601303	156	195759	536.545	141.5	151717	449.925	0.907051	0.775019	0.838559
PMVK	NM_006556	chr1	154908335	154910432	89	90172	593.636	63	51346	501.509	0.707865	0.569423	0.844809
PBXIP1	NM_020524	chr1	154927886	154928980	50	22520	279.373	24	10032.5	270.861	0.48	0.445493	0.969532
PYGO2	NM_138300	chr1	154932999	154935708	166	205279	681.726	135	132212	508.141	0.813253	0.644058	0.745374
SHC1	NM_001130041	chr1	154941801	154949265	117	225254	1994.58	73.5	103738	1449.58	0.628205	0.46054	0.72676
FLAD1	NM_001184892	chr1	154954873	154957436	112	130233	553.731	91	81817.5	415.229	0.8125	0.628239	0.749875
ZBTB7B	NR_049765	chr1	154971280	154977615	139	345569	1897.99	102	171592	1507.04	0.733813	0.496551	0.794016
ADAM15	NR_048578	chr1	155022790	155025474	149	234076	784.805	116	146841	685.89	0.778523	0.627322	0.873963
EFNA4	NM_182690	chr1	155035008	155037293	133	91597	496.591	92	53585.5	461.389	0.691729	0.585014	0.929113
EFNA3	NM_004952	chr1	155050876	155053694	141	152631	992.536	68.5	81980.5	934.391	0.485816	0.537116	0.941418
EFNA3	NM_004952	chr1	155056827	155059132	83	76115	587.775	67.5	47141	494.973	0.813253	0.619339	0.842112
EFNA1	NM_182685	chr1	155099203	155102941	116	157394	1125.75	72.5	83649.5	948.734	0.625	0.531466	0.842757
SLC50A1	NM_001122839	chr1	155106989	155110144	145	153724	793.747	99	88536	627.423	0.682759	0.575941	0.790457
DPM3	NM_018973	chr1	155111483	155113324	159	154862	451.117	123	99160.5	373.274	0.773585	0.640315	0.827444
KRTCAP2	NM_173852	chr1	155139730	155140486	15	6210	233.149	16.5	4930	170.534	1.1	0.793881	0.731436
KRTCAP2	NM_173852	chr1	155144642	155147221	149	166436	733.137	130.5	114128	564.634	0.875839	0.68572	0.770162
MIR92B	NR_030281	chr1	155162849	155166302	81	138226	1064.67	43.5	63409.5	897.218	0.537037	0.458738	0.842719
MTX1	NM_002455	chr1	155177895	155180096	151	192552	613.127	123.5	132048	489.497	0.817881	0.685781	0.798362
GBAP1	NR_002188	chr1	155195979	155197903	112	79662	414.29	62.5	37957.5	360.353	0.558036	0.476482	0.869809
GBA	NM_001171812	chr1	155210320	155211312	42	15761	266.284	20	5727	216.095	0.47619	0.363365	0.811519
GBA	NM_001005741	chr1	155213155	155215130	73	74158	531.043	42	36702	488.976	0.575342	0.494916	0.920784
FAM189B	NM_001267608	chr1	155223739	155225923	119	125285	533.049	80.5	76834	447.245	0.676471	0.613274	0.839033
SCAMP3	NM_052837	chr1	155230744	155232718	154	146217	430.249	127	91296	358.108	0.824675	0.624387	0.832326
CLK2	NM_001294339	chr1	155241795	155244352	122	131674	618.698	109	83583.5	520.976	0.893443	0.634776	0.842051
HCN3	NM_020897	chr1	155246878	155248392	108	91874	396.749	70.5	50592.5	340.272	0.652778	0.550673	0.857652
FDPS	NM_001135821	chr1	155277531	155280072	159	209370	660.944	116.5	121666	494.555	0.732704	0.581108	0.748256
RUSC1-AS1	NM_001039517	chr1	155292191	155295807	140	276105	1117.97	103.5	167616	1019.96	0.739286	0.607072	0.912332
ASH1L	NM_018489	chr1	155531371	155534727	168	336323	1087.98	152	237403	898.088	0.904762	0.705878	0.825464
MSTO2P	NR_024117	chr1	155579214	155581272	91	56798	546.219	70.5	36063.5	479.436	0.774725	0.634943	0.877736
YY1AP1	NM_018253	chr1	155656940	155660377	183	347757	1030.03	155	267096	869.898	0.846995	0.768054	0.844537
MSTO2P	NR_024117	chr1	155714641	155716160	81	40937	338.064	60	27995	302.275	0.740741	0.683856	0.894135
GON4L	NM_001282860	chr1	155825886	155827862	143	121336	452.967	113.5	76791	395.474	0.793706	0.632879	0.873075
GON4L	NM_001282856	chr1	155828518	155829161	31	12471	200.199	13	5302.5	202.268	0.419355	0.425186	1.01034
KIAA0907	NM_014949	chr1	155902535	155905336	158	186281	685.122	148	120676	521.024	0.936709	0.64782	0.760484
ARHGEF2	NM_004723	chr1	155945498	155950094	137	205855	961.799	122	122122	753.9	0.890511	0.59324	0.783844
SSR2	NM_003145	chr1	155989562	155991114	124	109371	409.021	101.5	74391	338.304	0.818548	0.680171	0.827107
UBQLN4	NM_020131	chr1	156022204	156025709	150	249050	1243.16	137.5	159457	1048.27	0.916667	0.640261	0.84323
RAB25	NM_020387	chr1	156029749	156032332	80	124010	720.668	60.5	60451.5	567.895	0.75625	0.487473	0.788013
LMNA	NM_001282625	chr1	156051635	156053441	77	74479	501.55	65	52091.5	408.118	0.844156	0.699412	0.813713
LMNA	NM_001282626	chr1	156084087	156087221	191	274813	760.634	152.5	177880	619.185	0.798429	0.647277	0.814038
SLC25A44	NM_014655	chr1	156162630	156164979	165	145221	543.874	136	97241.5	441.763	0.824242	0.66961	0.812252
PMF1-BGLAP	NM_001199663	chr1	156182086	156184390	121	107291	482.97	101.5	65630.5	432.49	0.838843	0.611706	0.89548
TMEM79	NR_026678	chr1	156251010	156254436	175	236385	894.76	171.5	150072	655.2	0.98	0.634863	0.732263
GLMP	NM_001256608	chr1	156264661	156265832	75	38921	239.746	55	22238.5	202.7	0.733333	0.571375	0.845476
CCT3	NM_005998	chr1	156306321	156309230	134	195639	800.496	122.5	125414	621.693	0.914179	0.641048	0.776635
RHBG	NR_046115	chr1	156338667	156339737	106	55872	279.804	96.5	52115	259.55	0.910377	0.932757	0.927612
MIR9-1	NR_029691	chr1	156389357	156391998	86	120284	731.883	66.5	58390.5	648.351	0.773256	0.485439	0.885867
C1orf61	NM_006365	chr1	156426120	156427646	56	27650	295.868	44.5	20170.5	278.668	0.794643	0.729494	0.941866
MEF2D	NM_005920	chr1	156468595	156471723	132	183506	799.661	123	140390	652.447	0.931818	0.765043	0.815905
IQGAP3	NM_178229	chr1	156540975	156542742	137	118997	424.92	108.5	70734.5	336.337	0.791971	0.594423	0.79153
APOA1BP	NM_144772	chr1	156560768	156562786	146	136548	464.876	116.5	89545.5	406.397	0.797945	0.65578	0.874206
GPATCH4	NM_182679	chr1	156569762	156572656	148	191002	688.812	118	125411	575.303	0.797297	0.656595	0.83521
NES	NM_006617	chr1	156629174	156631957	88	139512	751.541	53.5	62936.5	628.461	0.607955	0.451119	0.836229
CRABP2	NM_001878	chr1	156674038	156676630	56	72570	777.778	29	37483.5	720.516	0.517857	0.516515	0.926377
ISG20L2	NM_001303095	chr1	156695339	156699832	143	264253	1100.4	116.5	154159	846.293	0.814685	0.583377	0.769078
MRPL24	NM_145729	chr1	156709669	156711662	139	108986	420.232	91	70704	332.961	0.654676	0.648744	0.792327
HDGF	NM_004494	chr1	156716078	156722992	147	399105	2265.93	126	234204	1690.39	0.857143	0.586823	0.746003
PRCC	NM_005973	chr1	156735621	156739087	175	292882	1056.2	160.5	197317	829.008	0.917143	0.673708	0.784897
NTRK1	NM_001007792	chr1	156783086	156784122	42	21839	249.924	27.5	13795	209.444	0.654762	0.631668	0.838031
LRRC71	NM_144702	chr1	156876902	156878686	114	89448	406.076	66.5	54710.5	412.399	0.583333	0.611646	1.01557
LRRC71	NM_144702	chr1	156897249	156897950	44	15641	174.273	35	10911	156.124	0.795455	0.69759	0.895859
ARHGEF11	NM_014784	chr1	157014564	157016752	86	102834	606.915	87	90582	549.02	1.01163	0.880857	0.904608
ETV3	NM_005240	chr1	157106487	157109217	145	256075	816.139	127.5	175673	644.953	0.87931	0.686022	0.79025
KIRREL	NM_018240	chr1	157962799	157964668	117	129397	403.143	96	79670	367.664	0.820513	0.615702	0.911994
LOC646268	NR_033946	chr1	158082864	158083989	67	24083	216.079	59	22500.5	230.279	0.880597	0.93429	1.06572
DUSP23	NM_017823	chr1	159750205	159752080	124	85936	339.335	79.5	51315	281.942	0.641129	0.59713	0.830868
C1orf204	NM_001134233	chr1	159823740	159825257	84	81066	454.299	74.5	61698	400.678	0.886905	0.761084	0.881971
TAGLN2	NM_001277223	chr1	159893569	159895935	119	123815	530.548	71	61303.5	463.693	0.596639	0.495122	0.873989
IGSF9	NM_001135050	chr1	159914709	159916169	53	32323	352.078	43	19704	290.895	0.811321	0.609597	0.826223
PIGM	NM_145167	chr1	160000446	160002888	124	178201	735.616	95	104296	622.763	0.766129	0.585269	0.846586
IGSF8	NM_052868	chr1	160067044	160069202	114	92182	378.72	75.5	50325.5	344.528	0.662281	0.545936	0.909717
PEA15	NR_123724	chr1	160174680	160176756	159	147676	445.594	133	105147	346.935	0.836478	0.712011	0.778589
DCAF8	NR_028106	chr1	160230791	160233232	148	158739	537.963	134	115490	409.474	0.905405	0.727546	0.761156
PEX19	NM_002857	chr1	160253649	160255525	118	111769	425.063	106.5	76853	361.846	0.902542	0.687606	0.851275
NCSTN	NM_015331	chr1	160311709	160314310	122	216406	780.605	112	154023	628.087	0.918033	0.711732	0.804615
F11R	NM_016946	chr1	160989805	160992657	136	141062	657.931	74	68778.5	543.314	0.544118	0.487576	0.825793
TSTD1	NM_001113205	chr1	161007480	161009525	163	141385	436.89	110.5	93446	368.721	0.677914	0.660933	0.843966
USF1	NM_007122	chr1	161014387	161016628	132	155399	627.254	114	110386	546.875	0.863636	0.710339	0.871857
NIT1	NM_001185092	chr1	161084869	161089367	174	246409	844.187	165.5	159812	629.32	0.951149	0.648566	0.745475
DEDD	NM_001039711	chr1	161101310	161104337	105	167340	927.494	96	95291.5	780.928	0.914286	0.569448	0.841976
UFC1	NM_016406	chr1	161122585	161124869	98	111338	517.445	85	65572	435.728	0.867347	0.588945	0.842077
USP21	NM_001014443	chr1	161128591	161130531	118	109446	470.143	102	71518	367.259	0.864407	0.653455	0.781163
PPOX	NM_001122764	chr1	161135131	161137636	107	117417	593.48	76.5	69483	535.132	0.714953	0.591763	0.901685
B4GALT3	NM_001199874	chr1	161146292	161147774	115	97700	429.85	85	60156	362.449	0.73913	0.615722	0.843198
NDUFS2	NM_001166159	chr1	161171632	161173544	112	103794	435.088	94	67695.5	366.349	0.839286	0.65221	0.842012
MIR5187	NR_049819	chr1	161195257	161197596	94	68344	494.976	62	33885.5	455.195	0.659574	0.495808	0.91963
MPZ	NM_001315491	chr1	161274826	161276594	101	76207	421.295	66	42925	350.289	0.653465	0.563268	0.831458
SDHC	NR_103459	chr1	161283690	161285481	132	129279	420.768	120.5	96842.5	354.944	0.912879	0.749097	0.843562
CFAP126	NM_001013625	chr1	161359004	161360592	66	47114	474.519	46.5	22674	397.432	0.704545	0.481258	0.837547
CFAP126	NM_001013625	chr1	161368392	161370428	60	54016	584.493	53	42570	542.288	0.883333	0.7881	0.927791
FCGR2A	NM_021642	chr1	161409573	161410636	60	30493	289.201	39.5	22708.5	322.298	0.658333	0.744712	1.11444
FCGR2A	NM_021642	chr1	161443168	161443391	6	923	58.3304	16	2677.5	63.8528	2.66667	2.90087	1.09467
HSPA6	NM_002155	chr1	161493803	161494423	18	6978	164.286	34	11792	157.032	1.88889	1.68988	0.955845
HSPA6	NM_002155	chr1	161499671	161501378	32	16305	326.009	30	12952.5	316.336	0.9375	0.794388	0.970329
FCGR3A	NM_001127592	chr1	161509281	161510713	37	13496	247.059	27	9890	272.295	0.72973	0.73281	1.10214
FCRLB	NM_001288829	chr1	161695137	161697722	127	137953	595.006	109	99172	521.428	0.858268	0.718883	0.876342
DUSP12	NM_007240	chr1	161719100	161721177	178	171863	517.448	168.5	136548	413.077	0.946629	0.794514	0.798298
ATF6	NM_007348	chr1	161733553	161737387	129	127772	807.623	110	87510	721.085	0.852713	0.684892	0.892849
OLFML2B	NM_001297713	chr1	161993251	161994890	81	65533	372.334	67.5	56266	341.42	0.833333	0.85859	0.916971
NOS1AP	NM_014697	chr1	162038943	162040953	125	118280	479.614	108.5	83564.5	414.389	0.868	0.706497	0.864006
UHMK1	NM_144624	chr1	162467025	162469244	193	176614	443.934	192.5	142019	369.228	0.997409	0.804121	0.831718
UAP1	NM_003115	chr1	162530439	162532745	164	180609	581.303	144	136670	526.227	0.878049	0.75672	0.905254
HSD17B7	NM_001304513	chr1	162759985	162761374	83	29454	314.36	60.5	21963	334.438	0.728916	0.745671	1.06387
HSD17B7	NM_001304513	chr1	162791901	162792862	30	15373	224.126	30	15943.5	221.749	1	1.03711	0.989394
RGS5	NM_001254748	chr1	163289862	163293429	139	194709	815.659	128	115079	645.238	0.920863	0.591031	0.791063
LOC100422212	NR_104294	chr1	163615312	163616277	45	13869	189.084	42.5	12451.5	188.517	0.944444	0.897794	0.997001
PBX1	NM_001204963	chr1	164527463	164529432	49	22890	462.582	42	19158	459.812	0.857143	0.836959	0.994012
LOC400794	NR_026744	chr1	165566939	165568163	46	26293	310.659	66	31220	300.43	1.43478	1.18739	0.967075
MGST3	NM_004528	chr1	165599254	165601988	121	149469	793.441	78	84184.5	708.845	0.644628	0.563224	0.89338
ALDH9A1	NM_000696	chr1	165666009	165668387	151	139380	529.591	126	86964.5	438.067	0.834437	0.623938	0.827179
TMCO1	NM_001256165	chr1	165736647	165739538	149	191541	699.003	115	127926	575.866	0.771812	0.667881	0.823839
UCK2	NM_012474	chr1	165796183	165798970	152	251696	831.831	141.5	189532	710.409	0.930921	0.753022	0.85403
FAM78B	NM_001017961	chr1	166135340	166136934	50	35041	399.612	61	28146.5	350.649	1.22	0.803245	0.877474
FMO9P	NR_002925	chr1	166458851	166459988	34	16461	225.645	50	24485	213.72	1.47059	1.48746	0.947149
POGK	NM_017542	chr1	166807575	166809954	104	123621	712.899	86.5	92427	589.44	0.831731	0.747664	0.826821
TADA1	NM_053053	chr1	166844268	166846223	141	135079	455.085	117	91479.5	337.514	0.829787	0.67723	0.74165
MAEL	NM_001286378	chr1	166944066	166945454	60	34297	354.611	62.5	31082	285.54	1.04167	0.90626	0.80522
DUSP27	NM_001080426	chr1	167090198	167091249	51	25328	265.917	47.5	24276.5	259.834	0.931373	0.958485	0.977126
POU2F1	NR_037163	chr1	167188527	167192096	129	207607	1078.46	116.5	161298	979.652	0.903101	0.776939	0.90838
CD247	NM_198053	chr1	167423624	167425207	94	89099	417.183	85.5	86627.5	414.354	0.909574	0.972261	0.99322
CREG1	NM_003851	chr1	167521875	167523624	134	110579	393.742	114.5	77157	316.292	0.854478	0.697755	0.803298
MPZL1	NM_024569	chr1	167683214	167686194	70	47372	862.084	71.5	47452	872.554	1.02143	1.00169	1.01214
MPZL1	NM_001146191	chr1	167690374	167692655	151	175918	505.398	139	144384	474.8	0.92053	0.820743	0.939459
DCAF6	NM_018442	chr1	167904157	167907539	130	265875	1133.55	113.5	187804	990.952	0.873077	0.70636	0.874202
GPR161	NM_153832	chr1	168104766	168107135	104	149557	671.152	80	114866	657.452	0.769231	0.768042	0.979588
TIPRL	NM_001031800	chr1	168147662	168150231	142	154592	599.107	133.5	108957	491.305	0.940141	0.704804	0.820061
SFT2D2	NM_199344	chr1	168194691	168196645	138	155853	478.845	126	117950	408.602	0.913043	0.756803	0.853307
MIR557	NR_030284	chr1	168317297	168318152	30	13720	217.906	29	11233.5	205.15	0.966667	0.818768	0.941461
ATP1B1	NM_001677	chr1	169074660	169079433	157	254035	1110.98	133	189604	944.308	0.847134	0.74637	0.849977
NME7	NM_013330	chr1	169336054	169338672	94	152644	762.621	81.5	92103.5	599.216	0.867021	0.603388	0.785732
SLC19A2	NM_006996	chr1	169453863	169455977	169	148880	475.533	148.5	113776	443.912	0.878698	0.764216	0.933504
F5	NM_000130	chr1	169555429	169555863	19	3620	103.166	24.5	5091	103.914	1.28947	1.40635	1.00725
METTL18	NM_033418	chr1	169763059	169765455	114	155303	671.049	80.5	89711	546.79	0.70614	0.577651	0.814829
SCYL3	NM_181093	chr1	169861718	169863905	148	154106	529.308	132.5	116152	452.638	0.89527	0.753718	0.85515
KIFAP3	NM_014970	chr1	170042816	170044544	99	56408	326.455	74	39521.5	277.588	0.747475	0.700636	0.85031
GORAB	NM_152281	chr1	170499912	170502721	95	152228	879.201	76.5	92670.5	714.29	0.805263	0.608761	0.812431
FMO1	NM_001282694	chr1	171220190	171221200	64	41392	269.534	59	37693	251.704	0.921875	0.910635	0.933851
TOP1P1	NR_002719	chr1	171342200	171343190	39	18443	264.138	34	15492.5	243.479	0.871795	0.840021	0.921787
PRRC2C	NM_015172	chr1	171453956	171456487	173	203322	674.576	162	149562	521.35	0.936416	0.735592	0.772856
VAMP4	NM_001185127	chr1	171710203	171712381	121	155094	598.044	98	100812	486.83	0.809917	0.650006	0.814038
METTL13	NM_001007239	chr1	171749747	171752127	112	114732	498.424	98	77686.5	455.983	0.875	0.677113	0.914851
DNM3	NM_001136127	chr1	171809854	171811567	85	72238	419.698	71.5	53450	393.651	0.841176	0.739915	0.937939
PIGC	NM_153747	chr1	172411915	172413666	142	111754	402.922	130	81623.5	288.885	0.915493	0.730385	0.716974
SUCO	NM_001282750	chr1	172500778	172503794	147	199024	850.914	150.5	151542	739.585	1.02381	0.761426	0.869165
TNFSF18	NM_005092	chr1	172901388	172903506	42	24371	465.605	19.5	8354	460.264	0.464286	0.342784	0.988528
PRDX6	NM_004905	chr1	173445250	173448009	174	247723	790.012	156.5	169803	673.096	0.899425	0.685455	0.852007
KLHL20	NM_014458	chr1	173683439	173685533	143	142937	479.939	134.5	104767	379.955	0.940559	0.732959	0.791674
CENPL	NM_001171182	chr1	173791983	173794870	168	196548	774.276	125.5	120709	636.721	0.747024	0.614145	0.822344
SNORD74	NR_002579	chr1	173835103	173838806	129	233325	1035.16	103	151280	834.269	0.79845	0.648368	0.805932
RC3H1	NM_001300850	chr1	173989610	173992182	176	190367	514.325	163	161188	445.581	0.926136	0.846722	0.866341
RABGAP1L	NM_014857	chr1	174127609	174129972	152	161971	581.216	129	113372	511	0.848684	0.699956	0.879192
RABGAP1L	NM_014857	chr1	174207603	174209107	30	17077	308.75	22	9990.5	256.704	0.733333	0.585027	0.83143
RABGAP1L	NM_001243763	chr1	174817623	174818824	26	13359	317.509	23.5	10318	266.791	0.903846	0.772363	0.840264
CACYBP	NM_014412	chr1	174967500	174971069	177	257680	955.968	139.5	148006	784.95	0.788136	0.574379	0.821105
MRPS14	NM_022100	chr1	174991497	174993343	130	121435	462.94	120	84750.5	387.066	0.923077	0.697908	0.836104
KIAA0040	NM_001162895	chr1	175160634	175162987	85	83827	563.138	57	61466	539.444	0.670588	0.733248	0.957925
RFWD2	NM_001001740	chr1	176174586	176177981	149	249947	938.045	135.5	185106	765.062	0.909396	0.740583	0.815592
LOC730102	NR_037167	chr1	178006566	178007750	47	21719	267.46	37.5	17744.5	263.615	0.797872	0.817004	0.985622
RASAL2-AS1	NR_027982	chr1	178061986	178064708	153	228182	704.989	140.5	176666	626.965	0.918301	0.774233	0.889325
C1orf220	NR_033186	chr1	178511262	178512687	81	47839	330.574	67.5	41775	335.113	0.833333	0.873241	1.01373
RALGPS2	NM_152663	chr1	178693747	178696052	117	163119	610.81	113	148646	608.178	0.965812	0.91127	0.995691
FAM20B	NM_014864	chr1	178994352	178996877	145	156867	599.456	124	114434	484.45	0.855172	0.729497	0.80815
TOR3A	NM_022371	chr1	179050395	179052806	179	193576	595.862	146	138743	503.119	0.815642	0.716737	0.844355
ABL2	NM_001168238	chr1	179197613	179199574	163	154874	544.942	157	127580	462.07	0.96319	0.823763	0.847925
SOAT1	NR_045530	chr1	179262502	179264650	138	105133	533.666	106	67916.5	489.812	0.768116	0.646006	0.917826
AXDND1	NR_073544	chr1	179334513	179335799	74	40371	325.955	49.5	28282.5	304.945	0.668919	0.700565	0.935542
TOR1AIP2	NM_022347	chr1	179845176	179847449	98	88491	503.908	72.5	49694	385.609	0.739796	0.561571	0.765237
TOR1AIP1	NM_001267578	chr1	179850462	179853319	149	242359	864.097	128	175022	730.94	0.85906	0.722158	0.8459
CEP350	NM_014810	chr1	179922968	179925354	183	176518	483.345	161	144820	430.072	0.879781	0.820423	0.889784
QSOX1	NM_001004128	chr1	180122815	180125264	170	240116	829.435	144.5	153656	699.561	0.85	0.639922	0.843419
LHX4	NM_033343	chr1	180198557	180201298	37	54521	794.056	40.5	53626.5	776.307	1.09459	0.983593	0.977647
ACBD6	NM_032360	chr1	180470208	180472831	156	208484	643.957	126	152008	554.288	0.807692	0.729111	0.860754
XPR1	NM_004736	chr1	180600714	180602422	151	129765	349.082	141	114711	309.69	0.933775	0.88399	0.887157
STX6	NM_005819	chr1	180990478	180992773	171	161292	523.216	144.5	113790	429.866	0.845029	0.705491	0.821585
MR1	NM_001194999	chr1	181002783	181003683	46	15645	226.169	25.5	10144.5	245.995	0.554348	0.648418	1.08766
IER5	NM_016545	chr1	181057126	181059623	158	201698	679.576	105.5	133616	614.919	0.667722	0.662453	0.904858
IER5	NM_016545	chr1	181073557	181075137	67	57519	401.112	68.5	54404.5	426.493	1.02239	0.945853	1.06328
ZNF648	NM_001009992	chr1	181997822	181999726	75	59154	524.688	60	39028.5	473.212	0.8	0.659778	0.901893
GLUL	NM_001033056	chr1	182359476	182361840	155	213630	711.747	129	153030	636.351	0.832258	0.716334	0.894069
RNASEL	NM_021133	chr1	182557390	182558709	72	51387	295.6	62	38888.5	258.382	0.861111	0.756777	0.874093
RGS16	NM_002928	chr1	182572539	182573989	98	63855	312.938	76	42434	283.14	0.77551	0.664537	0.90478
DHX9	NR_033302	chr1	182807879	182810404	155	202020	679.018	141	153700	544.066	0.909677	0.760818	0.801254
LAMC1	NM_002293	chr1	182991099	182994246	120	180319	805.725	100.5	142838	724.905	0.8375	0.792143	0.899693
LAMC2	NM_018891	chr1	183154862	183156308	81	40139	349.807	82	35016.5	294.7	1.01235	0.872381	0.842463
SMG7-AS1	NR_040063	chr1	183438860	183443033	174	278271	1170.69	160	194944	986.475	0.91954	0.700554	0.842644
ARPC5	NM_001270439	chr1	183603024	183605880	130	158456	714.898	103.5	117389	618.537	0.796154	0.74083	0.86521
APOBEC4	NM_203454	chr1	183627018	183627718	31	11394	161.807	27.5	11024	173.5	0.887097	0.967527	1.07227
RGL1	NM_001297672	chr1	183773772	183775037	58	39392	298.358	64.5	36254	262.582	1.11207	0.920339	0.880092
TSEN15	NR_125335	chr1	184020094	184022238	156	145953	525.046	144	106720	421.525	0.923077	0.731194	0.802834
C1orf21	NM_030806	chr1	184355048	184357337	105	129648	670.059	93	114000	654.153	0.885714	0.879308	0.976261
EDEM3	NM_025191	chr1	184722467	184725099	163	212621	608.248	147	163356	554.559	0.90184	0.768297	0.911733
FAM129A	NM_052966	chr1	184942570	184944082	78	63733	424.295	63.5	52621.5	366.997	0.814103	0.825655	0.864956
FAM129A	NM_052966	chr1	184970471	184971436	37	13554	211.431	30.5	10345	175.25	0.824324	0.763243	0.828876
RNF2	NM_007212	chr1	185014228	185016379	129	141719	556.06	109	93550.5	464.476	0.844961	0.660113	0.835297
TRMT1L	NM_001202423	chr1	185124898	185127586	132	194345	874.269	117.5	144183	760.074	0.890152	0.741892	0.869382
IVNS1ABP	NM_006469	chr1	185226097	185227464	78	29032	249.866	66	25924.5	220.348	0.846154	0.892963	0.881865
IVNS1ABP	NM_006469	chr1	185284512	185287598	151	234723	719.043	127.5	170458	620.341	0.844371	0.726211	0.862731
HMCN1	NM_031935	chr1	185702743	185704257	56	38154	332.785	65	44825.5	353.097	1.16071	1.17486	1.06104
TPR	NM_003292	chr1	186342465	186346355	163	258356	1106.98	144.5	165859	821.119	0.886503	0.641979	0.741765
PTGS2	NM_000963	chr1	186648620	186650608	65	46356	476.298	55.5	37188	408.622	0.853846	0.802226	0.857912
PLA2G4A	NM_001311193	chr1	186797546	186798799	59	33789	263.664	42.5	22019.5	230.043	0.720339	0.651677	0.872487
LINC01351	NR_110717	chr1	190446675	190448716	65	58057	514.614	66	54298.5	466.752	1.01538	0.935262	0.906994
RGS2	NM_002923	chr1	192777391	192779178	90	61479	451.697	67.5	47321.5	439.209	0.75	0.769718	0.972352
TROVE2	NR_033393	chr1	193026897	193030375	181	334722	988.115	162	247868	812.773	0.895028	0.740518	0.822549
GLRX2	NM_197962	chr1	193073060	193075080	131	134023	539.633	118.5	87462.5	489.967	0.90458	0.652593	0.907963
CDC73	NM_024529	chr1	193090641	193092820	115	134091	589.943	109.5	92126	449.114	0.952174	0.687041	0.761284
ASPM	NM_018136	chr1	197114144	197116425	133	122040	459.694	123.5	96059.5	406.251	0.928571	0.787115	0.883742
CRB1	NM_001257965	chr1	197169204	197171642	109	139536	701.081	106.5	102236	574.025	0.977064	0.732682	0.818771
DENND1B	NM_001300858	chr1	197743377	197745201	104	120166	502.179	103	111884	465.155	0.990385	0.931075	0.926273
C1orf53	NM_001024594	chr1	197870921	197872782	115	118330	502.613	118	105489	433.397	1.02609	0.891481	0.862288
NEK7	NM_133494	chr1	198124842	198129111	133	208795	1160.27	115.5	160722	1095.21	0.868421	0.769757	0.943931
MIR181A1HG	NR_040073	chr1	198905108	198907490	77	41255	455.233	47.5	20124.5	343.541	0.616883	0.487808	0.754648
NR5A2	NM_205860	chr1	199997726	199998775	45	21406	243.613	35.5	17723.5	239.937	0.788889	0.827969	0.98491
NR5A2	NM_001276464	chr1	200008004	200009586	93	82027	393.333	75.5	73053.5	404.051	0.811828	0.890603	1.02725
LINC00862	NR_040064	chr1	200271095	200272494	56	53764	355.405	61.5	48940	358.115	1.09821	0.910275	1.00763
ZNF281	NM_001281293	chr1	200377903	200380147	147	139151	488.3	135.5	106092	390.639	0.921769	0.762424	0.799997
KIF14	NM_014875	chr1	200588768	200591386	133	108792	530.411	125.5	85267	506.01	0.943609	0.783762	0.953996
DDX59	NM_001031725	chr1	200637742	200640231	138	105009	583.176	121.5	65632	420.822	0.880435	0.625013	0.721603
CAMSAP2	NM_001297707	chr1	200707495	200710250	135	159768	652.128	97	115870	576.322	0.718519	0.725236	0.883755
C1orf106	NM_018265	chr1	200859497	200861815	69	67912	538.563	49	45466.5	470.43	0.710145	0.669491	0.87349
C1orf106	NM_001142569	chr1	200863686	200866280	52	34270	671.388	38	17777	481.754	0.730769	0.518734	0.717549
KIF21B	NM_001252103	chr1	200991921	200993274	60	33705	285.864	44	22414	232.422	0.733333	0.665005	0.813051
ASCL5	NM_001270601	chr1	201082987	201084749	107	110540	451.954	83.5	68025.5	370.322	0.780374	0.615393	0.819379
TMEM9	NM_016456	chr1	201122404	201124157	129	124257	401.571	93	71991	352.796	0.72093	0.579372	0.878538
TMEM9	NM_001288564	chr1	201139557	201141102	59	51318	365.239	55	38238	326.358	0.932203	0.745119	0.893545
PKP1	NM_001005337	chr1	201228575	201229893	45	27410	295.545	35	20687	297.247	0.777778	0.754725	1.00576
LAD1	NM_005558	chr1	201366151	201369577	119	201733	787.608	106	128592	582.437	0.890756	0.637439	0.7395
PHLDA3	NR_073080	chr1	201436743	201438913	134	172653	598.516	110	115078	484.184	0.820896	0.666531	0.808974
CSRP1	NM_001193571	chr1	201474826	201477243	127	131288	547.537	108.5	80602.5	416.473	0.854331	0.613937	0.76063
RPS10P7	NR_026667	chr1	201507636	201509117	50	38896	393.982	46.5	38598	358.983	0.93	0.992339	0.911167
NAV1	NM_020443	chr1	201617230	201620075	87	98296	989.351	68.5	66107.5	990.649	0.787356	0.672535	1.00131
NAV1	NM_001167738	chr1	201708007	201710397	138	170555	641.592	111	123973	559.636	0.804348	0.72688	0.872262
IPO9-AS1	NR_046696	chr1	201797957	201799586	187	128499	412.621	150.5	92536.5	308.156	0.804813	0.720134	0.746826
SHISA4	NM_198149	chr1	201857418	201858686	99	70263	341.638	77.5	48866	298.924	0.782828	0.695473	0.874973
TIMM17A	NM_006335	chr1	201923461	201926096	148	195652	721.593	143.5	135652	569.633	0.969595	0.693331	0.78941
RNPEP	NM_020216	chr1	201951222	201953408	172	207377	543.765	144	152978	453.658	0.837209	0.737683	0.83429
ELF3	NM_001114309	chr1	201979049	201981166	94	82501	403.592	52.5	38714.5	366.457	0.558511	0.469261	0.90799
ARL8A	NM_138795	chr1	202112110	202114671	145	237668	722.619	118	149178	598.404	0.813793	0.627674	0.828104
UBE2T	NM_014176	chr1	202309325	202312029	132	106594	621.218	93	57641	431.668	0.704545	0.540753	0.694874
PPP1R12B	NM_001167858	chr1	202317157	202319014	171	132763	344.21	156	104364	297.97	0.912281	0.786093	0.865663
KDM5B	NM_006618	chr1	202776048	202778124	144	155991	560.73	123	118067	488.739	0.854167	0.756883	0.871612
PCAT6	NR_046325	chr1	202779425	202780634	70	37327	320.853	47	24982.5	301.758	0.671429	0.669288	0.940487
LOC148709	NR_002929	chr1	202829709	202831419	96	93638	493.706	83.5	63589.5	423.861	0.869792	0.679099	0.858528
RABIF	NM_002871	chr1	202856771	202858523	126	116708	438.602	108	89592	395.053	0.857143	0.767659	0.900708
KLHL12	NM_021633	chr1	202895091	202896977	122	96576	469.289	111	64131	343.698	0.909836	0.664047	0.73238
ADIPOR1	NM_001290553	chr1	202925861	202928087	171	179983	478.447	156.5	144166	386.082	0.915205	0.800998	0.806947
CYB5R1	NM_016243	chr1	202935389	202937069	136	102629	361.723	99	63818	343.298	0.727941	0.621832	0.949063
TMEM183B	NM_001079809	chr1	202975261	202977929	152	184519	675.811	146	130592	542.054	0.960526	0.707743	0.80208
PPFIA4	NM_001304331	chr1	202995566	202996313	59	22610	191.091	28.5	9130.5	148.253	0.483051	0.403826	0.775824
ADORA1	NM_001048230	chr1	203096518	203098220	48	40299	426.849	34	25093.5	345.318	0.708333	0.622683	0.808993
LINC01353	NR_117097	chr1	203236545	203237313	25	11550	237.615	28.5	9779.5	203.515	1.14	0.84671	0.856491
BTG2	NM_006763	chr1	203274027	203276152	137	161042	531.236	105.5	97780.5	472.663	0.770073	0.607174	0.889743
BTG2	NM_006763	chr1	203295818	203297431	47	29960	396.9	57	35017.5	438.812	1.21277	1.16881	1.1056
ATP2B4	NM_001684	chr1	203595448	203596660	58	30331	315.466	34	16423	297.986	0.586207	0.541459	0.944591
ATP2B4	NM_001684	chr1	203619299	203620173	23	7723	174.215	27	11930.5	218.114	1.17391	1.5448	1.25198
SNORA77	NR_003019	chr1	203651666	203653140	117	77135	320.305	70	42153.5	283.401	0.598291	0.54649	0.884786
ZC3H11A	NM_014827	chr1	203764366	203766372	83	93772	513.515	69	61136.5	435.077	0.831325	0.65197	0.847254
SNRPE	NM_003094	chr1	203830210	203832113	152	152553	497.174	135.5	113964	382.548	0.891447	0.747049	0.769445
SOX13	NM_005686	chr1	204041862	204044630	131	229541	924.619	93.5	145316	863.249	0.71374	0.63307	0.933627
ETNK2	NM_001297760	chr1	204120132	204122162	89	99666	556.596	86.5	69135	469.672	0.97191	0.693667	0.843829
GOLT1A	NM_198447	chr1	204182424	204183733	77	43474	266.084	38.5	18405.5	236.41	0.5	0.423368	0.888477
LINC00628	NR_027022	chr1	204346129	204348119	99	89049	446.179	70.5	52134.5	373.033	0.712121	0.585459	0.836061
PPP1R15B	NM_032833	chr1	204377927	204381826	177	189371	697.487	152.5	145828	540.765	0.861582	0.770062	0.775305
PIK3C2B	NM_002646	chr1	204462289	204464706	134	137712	557.587	107	105224	500.122	0.798507	0.764084	0.89694
MDM4	NM_001278518	chr1	204475251	204475578	18	3828	88.3446	21.5	4917	88.9965	1.19444	1.28448	1.00738
MDM4	NM_001278517	chr1	204484643	204487274	136	143114	662.932	129	97567.5	546.56	0.948529	0.681747	0.824459
LRRN2	NM_006338	chr1	204653639	204655255	112	112956	453.444	85	83522	416.789	0.758929	0.739421	0.919164
NFASC	NM_015090	chr1	204775997	204776559	31	7773	133.906	30.5	8075	133.006	0.983871	1.03885	0.993283
RBBP5	NM_005057	chr1	205089364	205092248	163	160685	628.066	148	115172	491.099	0.907975	0.716756	0.781922
DSTYK	NM_015375	chr1	205179333	205181332	178	176249	458.715	139.5	130730	400.317	0.783708	0.741738	0.872693
TMCC2	NM_001242925	chr1	205196400	205198886	66	66674	688.325	51.5	58857	666.79	0.780303	0.882758	0.968715
NUAK2	NM_030952	chr1	205289605	205291174	156	141575	383.08	125	102880	331.484	0.801282	0.726686	0.865313
MIR135B	NR_029893	chr1	205416780	205420220	81	72644	771.254	45	26554.5	699.236	0.555556	0.365543	0.906622
BLACAT1	NR_103783	chr1	205425721	205426806	33	18936	267.091	30.5	14074.5	243.857	0.924242	0.743267	0.913013
CDK18	NM_002596	chr1	205473336	205475288	94	86896	543.581	63	42546	447.236	0.670213	0.48962	0.822759
MFSD4	NM_181644	chr1	205538148	205538451	25	4783	79.5275	15	3165	82.6358	0.6	0.661719	1.03908
MFSD4	NM_181644	chr1	205561160	205561506	25	5673	87.0814	27.5	6416.5	92.0533	1.1	1.13106	1.05709
ELK4	NM_001973	chr1	205599329	205602013	134	167919	809.685	121.5	129465	678.429	0.906716	0.770997	0.837893
SLC45A3	NM_033102	chr1	205648102	205650154	117	106096	551.834	107	78898	426.096	0.91453	0.743647	0.772145
NUCKS1	NM_022731	chr1	205717239	205719981	102	157241	773.513	91	119529	657.365	0.892157	0.760164	0.849844
RAB29	NM_001135662	chr1	205743688	205744886	78	50189	286.409	55	28979	241.232	0.705128	0.577397	0.842264
SLC41A1	NM_173854	chr1	205781340	205783531	130	165374	690.636	108.5	119062	575.866	0.834615	0.719956	0.833821
FAM72C	NM_001287385	chr1	206135490	206137847	76	54619	684.035	51	39753	705.416	0.671053	0.727824	1.03126
IKBKE	NM_001193322	chr1	206643193	206644959	94	65847	410.247	81	44576	354.332	0.861702	0.676963	0.863705
RASSF5	NM_182663	chr1	206680494	206681621	49	26458	280.082	52	22834	227.839	1.06122	0.863028	0.813471
RASSF5	NM_182665	chr1	206729915	206731254	34	24200	300.879	38	20022.5	253.968	1.11765	0.827376	0.844087
EIF2D	NM_006893	chr1	206784497	206786342	134	106862	412.431	125	84671	352.921	0.932836	0.79234	0.85571
DYRK3	NM_003582	chr1	206807845	206809698	149	87502	305.319	120	70000	288.096	0.805369	0.799982	0.943592
MAPKAPK2	NM_004759	chr1	206857448	206860548	104	168650	789.127	81	111978	715.226	0.778846	0.66397	0.906352
IL24	NM_006850	chr1	207082233	207083408	44	34157	317.563	45	30669	304.088	1.02273	0.897883	0.957567
YOD1	NM_018566	chr1	207222762	207227532	172	258336	1677.07	171	192326	1492.58	0.994186	0.744482	0.88999
C4BPA	NM_000715	chr1	207326123	207327641	89	59256	323.486	63.5	31279.5	225.511	0.713483	0.527871	0.697126
CD55	NM_001300904	chr1	207494247	207496380	123	127808	504.653	119	99876.5	426.67	0.96748	0.781457	0.845471
CR2	NM_001877	chr1	207627298	207628699	53	33434	306.578	47	32974	308.945	0.886792	0.986242	1.00772
CD46	NM_172353	chr1	207924331	207927065	146	207409	657.343	121.5	141328	540.933	0.832192	0.6814	0.822908
CD34	NM_001025109	chr1	208041128	208043077	134	131602	441.301	104	88489.5	397.137	0.776119	0.672402	0.899922
CD34	NM_001773	chr1	208136658	208137549	22	9434	292.432	27.5	12277	276.937	1.25	1.30136	0.947013
PLXNA2	NM_025179	chr1	208416473	208418749	40	43593	543.347	46	40664.5	565.442	1.15	0.932822	1.04066
C1orf74	NM_152485	chr1	209956693	209958575	111	78288	402.348	95.5	48757	340.601	0.86036	0.62279	0.846532
IRF6	NM_001206696	chr1	209978335	209980551	143	111949	501.046	91.5	59363.5	401.582	0.63986	0.530273	0.801487
DIEXF	NM_014388	chr1	210000453	210002743	106	133361	630.215	90.5	79117	485.815	0.853774	0.593254	0.770872
SERTAD4	NM_019605	chr1	210405734	210407771	50	41123	543.335	43.5	33365.5	531.687	0.87	0.811359	0.978561
SERTAD4-AS1	NR_024337	chr1	210424628	210425241	24	9186	170.675	23.5	7711.5	158.042	0.979167	0.839484	0.925979
HHAT	NM_001170580	chr1	210501528	210503470	73	85950	523.501	58	63250.5	493.635	0.794521	0.735899	0.942949
RCOR3	NM_018254	chr1	211431284	211435055	119	210523	1198.14	108	155230	1073.25	0.907563	0.737352	0.895763
TRAF5	NM_001033910	chr1	211499686	211501172	74	58003	360.622	81	51574	323.041	1.09459	0.889161	0.895788
LINC00467	NR_026761	chr1	211555447	211557500	105	99649	430.217	85.5	60461	368.251	0.814286	0.60674	0.855966
SLC30A1	NM_021194	chr1	211750369	211753382	140	247254	790.157	117.5	188716	793.295	0.839286	0.76325	1.00397
NEK2	NM_002497	chr1	211847464	211850052	162	153250	553.115	136.5	112495	496.349	0.842593	0.734062	0.897369
LPGAT1	NM_014873	chr1	212002832	212004684	102	105572	512.722	84.5	88111	487.401	0.828431	0.834606	0.950614
DTL	NM_001286230	chr1	212207319	212210575	147	183538	882.05	135.5	121750	669.976	0.921769	0.663353	0.759567
PPP2R5A	NM_006243	chr1	212457401	212461102	156	282155	1035.67	134.5	206008	885.881	0.862179	0.730124	0.85537
TMEM206	NM_001198862	chr1	212587041	212588631	151	131745	398.795	117.5	97615	368.736	0.778146	0.740939	0.924625
NENF	NM_013349	chr1	212605620	212607844	125	104794	409.413	106	74146	339.147	0.848	0.707541	0.828374
ATF3	NM_001030287	chr1	212732002	212732353	23	4896	93.0997	23.5	5041.5	88.8893	1.02174	1.02972	0.954776
ATF3	NM_001674	chr1	212780111	212783517	104	145239	895.752	78	95080.5	751.605	0.75	0.654649	0.839077
BATF3	NM_018664	chr1	212838580	212839285	67	20351	153.207	67	18824	140.669	1	0.924967	0.918166
BATF3	NM_018664	chr1	212871898	212874532	51	43291	606.312	46.5	37139.5	533.757	0.911765	0.857903	0.880334
NSL1	NM_015471	chr1	212963530	212966728	148	222867	871.723	160.5	161908	671.966	1.08446	0.72648	0.770849
FLVCR1-AS1	NR_027285	chr1	213030364	213032672	125	172113	712.67	109.5	119518	596.854	0.876	0.694419	0.837489
VASH2	NM_001136475	chr1	213123444	213125038	59	35811	316.845	41.5	22864.5	321.002	0.70339	0.638477	1.01312
ANGEL2	NR_125333	chr1	213187678	213190792	161	157330	764.279	156	116046	628.88	0.968944	0.737596	0.82284
RPS6KC1	NM_001287219	chr1	213224065	213225756	142	113021	392.308	122.5	84090.5	330.229	0.862676	0.744025	0.841761
SMYD2	NM_020197	chr1	214453621	214456092	119	173529	731.758	105	128048	664.624	0.882353	0.737905	0.908256
PTPN14	NM_005401	chr1	214723174	214726271	141	217491	763.096	117	163940	708.293	0.829787	0.753781	0.928184
CENPF	NM_016343	chr1	214775972	214778182	132	130335	538.398	126	96964	485.923	0.954545	0.74396	0.902534
KCTD3	NM_016121	chr1	215739886	215743414	145	204596	860.537	135	155800	697.808	0.931034	0.761503	0.810898
GPATCH2	NM_018040	chr1	217803187	217805503	132	106706	560.348	132.5	71017	417.093	1.00379	0.665539	0.744346
RRP15	NM_016052	chr1	218458274	218460141	127	115265	434.403	119	76013	369.204	0.937008	0.659463	0.849911
TGFB2-AS1	NR_046268	chr1	218518899	218519705	27	12897	232.693	23	11439	222.925	0.851852	0.88695	0.958024
LYPLAL1	NM_001300771	chr1	219346926	219348616	109	108414	482.275	106.5	68389.5	382.228	0.977064	0.630818	0.792552
EPRS	NM_004446	chr1	220218192	220220693	167	165575	580.597	132	119150	494.902	0.790419	0.719613	0.852402
BPNT1	NM_001286149	chr1	220261980	220264218	89	73685	636.274	37.5	37701.5	584.148	0.421348	0.511658	0.918075
IARS2	NM_018060	chr1	220267023	220268749	166	140642	395.4	150.5	109008	329.57	0.906627	0.775074	0.833512
RAB3GAP2	NM_012414	chr1	220444354	220446454	139	121318	451.296	122	90420	389.221	0.877698	0.745314	0.862451
MARK1	NM_001286128	chr1	220700381	220702989	107	144094	633.252	106.5	127341	627.053	0.995327	0.883736	0.990212
C1orf115	NM_024709	chr1	220862926	220864869	158	118967	331.76	153.5	97672.5	301.308	0.971519	0.821005	0.908211
MARC2	NM_017898	chr1	220920886	220923080	129	136325	468.648	127.5	114867	412.074	0.988372	0.842597	0.879283
MARC1	NM_022746	chr1	220959799	220961628	97	79298	448.814	80	58334.5	407.587	0.824742	0.735636	0.908142
HLX	NM_021958	chr1	221052138	221053893	105	102339	435.484	100	97968.5	401.967	0.952381	0.957294	0.923036
DUSP10	NM_007207	chr1	221914670	221917327	68	111425	848.213	61	86249.5	802.634	0.897059	0.774059	0.946265
TAF1A-AS1	NR_110614	chr1	222762109	222764585	97	133838	643.727	76.5	81486.5	507.999	0.78866	0.608844	0.789153
MIA3	NM_198551	chr1	222790960	222792728	141	132826	481.496	130	100161	435.536	0.921986	0.754077	0.904547
MIA3	NM_001300867	chr1	222816621	222818797	135	130888	559.285	129.5	111969	507.596	0.959259	0.855457	0.90758
AIDA	NM_022831	chr1	222883849	222887822	137	268409	1233.61	117	181618	1065.89	0.854015	0.676645	0.864041
DISP1	NM_032890	chr1	222987889	222989962	139	106977	386.35	106.5	70751	333.422	0.766187	0.661366	0.863005
TLR5	NM_003268	chr1	223296661	223297226	18	4285	108.487	20	5920	146.496	1.11111	1.38156	1.35036
TLR5	NM_003268	chr1	223316009	223317026	48	24388	261.672	46	20603	251.955	0.958333	0.844801	0.962866
CAPN2	NM_001748	chr1	223899473	223901760	157	185387	673.078	141.5	140490	542.71	0.901274	0.75782	0.806311
TP53BP2	NM_001031685	chr1	224031921	224035002	161	198324	781.688	142	159058	706.229	0.881988	0.802011	0.903466
GTF2IP20	NR_132119	chr1	224179202	224182240	118	136860	757.344	109.5	100297	634.087	0.927966	0.732844	0.83725
FBXO28	NM_015176	chr1	224301405	224303226	166	177521	446.944	169.5	144946	394.212	1.02108	0.816501	0.882017
DEGS1	NM_003676	chr1	224369799	224372619	140	209650	666.894	131.5	166182	564.095	0.939286	0.792662	0.845854
NVL	NM_001243147	chr1	224516467	224519236	128	162972	705.316	132	109610	525.885	1.03125	0.672573	0.745603
CNIH4	NM_001277197	chr1	224544218	224545908	166	150010	368.013	153.5	121750	332.079	0.924699	0.811609	0.902357
WDR26	NM_001115113	chr1	224620659	224623925	159	232503	904.652	113.5	161068	788.994	0.713836	0.692759	0.872152
DNAH14	NM_144989	chr1	225116586	225118765	144	111380	478.001	110	81616	398.772	0.763889	0.732771	0.834248
LBR	NM_002296	chr1	225613847	225616787	139	269808	886.546	125.5	182545	746.947	0.902878	0.676574	0.842536
ENAH	NM_001008493	chr1	225839201	225841805	113	148606	710.612	95	121616	666.242	0.840708	0.818375	0.937562
SRP9	NM_001130440	chr1	225964853	225967251	149	140558	545.797	142.5	103354	372.019	0.956376	0.735316	0.681606
EPHX1	NM_001291163	chr1	225997298	225998776	129	74856	302.784	76.5	49219.5	294.7	0.593023	0.657522	0.973301
TMEM63A	NM_014698	chr1	226068828	226071943	123	186218	755.846	110.5	132825	712.181	0.898374	0.713277	0.94223
PYCR2	NM_013328	chr1	226110487	226112716	179	199398	536.906	163	147062	460.577	0.910615	0.73753	0.857835
SDE2	NM_152608	chr1	226185585	226187969	145	122506	480.462	144.5	90027.5	394.572	0.996552	0.734882	0.821236
H3F3AP4	NR_002315	chr1	226248969	226252657	135	256436	1145.7	131	185614	1013.88	0.97037	0.723822	0.884947
H3F3AP4	NR_002315	chr1	226270576	226272010	103	71946	403.336	76.5	56447.5	411.644	0.742718	0.784581	1.0206
H3F3AP4	NR_002315	chr1	226297209	226298438	41	24705	352.985	39	21975	350.445	0.95122	0.889496	0.992803
H3F3AP4	NR_002315	chr1	226309117	226310820	81	86651	516.272	74	74966.5	496.335	0.91358	0.865154	0.961383
ACBD3	NM_022735	chr1	226315271	226316384	35	18028	282.43	27	13659.5	267.762	0.771429	0.757682	0.948063
ACBD3	NM_022735	chr1	226372816	226375303	165	208766	590.253	146	155056	482.719	0.884848	0.742724	0.817816
LIN9	NM_001270409	chr1	226495712	226497753	151	182898	635.556	146.5	164221	585.968	0.970199	0.897883	0.921977
PARP1	NM_001618	chr1	226593999	226596524	137	140622	654.621	115.5	94375	504.033	0.843066	0.671125	0.769962
ITPKB	NM_002221	chr1	226925828	226927557	59	44220	359.036	44	34388.5	342.065	0.745763	0.777668	0.952733
PSEN2	NM_000447	chr1	227057751	227059648	116	114134	484.346	101.5	86755	414.961	0.875	0.760115	0.856745
ADCK3	NM_020247	chr1	227126629	227129096	132	159554	732.663	110.5	116572	686.162	0.837121	0.730615	0.936532
CDC42BPA	NM_014826	chr1	227503386	227507162	123	189145	865.754	103.5	147284	724.374	0.841463	0.77868	0.836697
ZNF678	NR_033184	chr1	227750873	227752550	94	76194	428.361	79.5	52552	363.24	0.845745	0.689713	0.847978
LOC100130093	NR_024486	chr1	227915684	227917266	42	21646	415.863	19.5	10531.5	378.914	0.464286	0.486533	0.911152
SNAP47	NM_053052	chr1	227921534	227924223	160	247432	791.817	145	194269	673.469	0.90625	0.785141	0.850536
PRSS38	NM_183062	chr1	227975281	227977067	78	56553	446.665	63	39804	419.432	0.807692	0.703835	0.939029
WNT9A	NM_003395	chr1	228133537	228136903	99	168861	998.732	79.5	104840	908.576	0.80303	0.620869	0.909729
WNT3A	NM_033131	chr1	228194113	228195276	41	20004	307.287	29	14243	317.058	0.707317	0.712008	1.0318
ARF1	NM_001024227	chr1	228268712	228272780	185	454214	1194.43	159	313587	924.875	0.859459	0.690395	0.774323
C1orf35	NR_130975	chr1	228289300	228291698	171	239005	715.883	135	142575	608.984	0.789474	0.596536	0.850675
MRPL55	NM_181464	chr1	228295662	228298127	189	207945	630.18	163.5	151705	587.104	0.865079	0.729544	0.931645
GUK1	NM_000858	chr1	228326687	228329546	181	227335	779.314	170	172438	629.487	0.939227	0.758519	0.807745
IBA57	NM_001010867	chr1	228352352	228354744	113	111461	688.14	95	64221.5	561.015	0.840708	0.576179	0.815263
C1orf145	NR_073155	chr1	228400537	228402056	50	22398	371.919	50	15736	284.101	1	0.702563	0.76388
C1orf145	NR_073154	chr1	228462886	228464112	82	50452	276.669	64	35529.5	236.423	0.780488	0.704224	0.854534
MIR6742	NR_106800	chr1	228565463	228566880	83	67164	428.279	51.5	36183	377.925	0.620482	0.538726	0.882428
TRIM11	NM_145214	chr1	228592686	228596048	193	278287	858.144	155.5	191958	650.424	0.805699	0.689782	0.757943
HIST3H2BB	NM_175055	chr1	228644107	228647844	124	205516	1051.62	82	91783	870.165	0.66129	0.446598	0.827452
RNF187	NM_001010858	chr1	228672564	228676810	177	280724	1074.84	127.5	184542	896.626	0.720339	0.657377	0.834195
MIR7641-2	NR_106988	chr1	228782376	228784955	72	110936	811.327	64.5	80584.5	760.996	0.895833	0.726405	0.937965
MIR7641-2	NR_106988	chr1	228799051	228799987	24	8061	249.982	22	7856.5	262.714	0.916667	0.974631	1.05093
RHOU	NM_021205	chr1	228870568	228872465	83	78213	526.939	79	77673.5	529.808	0.951807	0.993102	1.00544
RAB4A	NR_073545	chr1	229406441	229408416	129	107582	489.268	125	81469.5	400.779	0.968992	0.757278	0.819139
CCSAP	NM_145257	chr1	229476713	229479180	130	196716	773.691	121.5	161237	699.025	0.934615	0.819644	0.903494
NUP133	NM_018230	chr1	229642519	229645316	143	155999	588.695	135	112108	474.096	0.944056	0.718646	0.805334
ABCB10	NM_012089	chr1	229692950	229696103	137	192173	799.069	126.5	167041	720.64	0.923358	0.869222	0.90185
TAF5L	NM_001025247	chr1	229759726	229763566	153	306919	1038.62	144.5	206808	825.283	0.944444	0.673819	0.794596
GALNT2	NM_004481	chr1	230202278	230204696	120	195397	697.565	93	137958	666.793	0.775	0.706039	0.955887
COG2	NM_001145036	chr1	230777761	230779971	160	160285	445.775	151.5	121335	369.704	0.946875	0.756995	0.829351
C1orf198	NM_032800	chr1	231003165	231005049	145	123009	459.621	130.5	98750.5	414.132	0.9	0.802791	0.901028
TTC13	NM_024525	chr1	231113170	231116078	165	250890	890.767	148.5	185078	744.841	0.9	0.737688	0.836179
FAM89A	NM_198552	chr1	231174496	231176375	123	178508	534.763	118.5	133810	476.404	0.963415	0.749605	0.890869
LOC149373	NM_001256615	chr1	231347073	231347689	26	8003	148.57	33	9077	152.947	1.26923	1.1342	1.02946
C1orf131	NM_152379	chr1	231375693	231378408	134	220494	747.575	111	140710	589.212	0.828358	0.63816	0.788164
SPRTN	NM_001261462	chr1	231472561	231475607	176	296249	876.522	143.5	223204	776.117	0.815341	0.753435	0.885451
EGLN1	NM_022051	chr1	231555700	231559021	153	314058	932.888	133.5	260531	841.024	0.872549	0.829563	0.901528
TSNAX-DISC1	NR_028396	chr1	231663219	231665877	112	159996	707.569	105	97135	545.686	0.9375	0.607109	0.771212
LINC00582	NR_034037	chr1	231738927	231739937	44	17940	201.128	34.5	11670	207.565	0.784091	0.650502	1.03201
DISC1	NM_001164541	chr1	231761910	231763507	76	60599	340.081	61	45774.5	315.106	0.802632	0.755367	0.926562
LOC101927683	NR_110683	chr1	232764838	232766961	109	109522	644.096	79	82811	565.207	0.724771	0.756113	0.87752
NTPCR	NM_032324	chr1	233085468	233087347	89	97686	541.515	81	61809	409.524	0.910112	0.632731	0.756255
PCNXL2	NM_014801	chr1	233430237	233432121	159	119449	380.617	145	97396	304.983	0.91195	0.815377	0.801286
KIAA1804	NM_032435	chr1	233462383	233465660	140	248262	783.321	115.5	166140	684.87	0.825	0.669212	0.874317
KCNK1	NM_002245	chr1	233748823	233751639	154	204307	781.889	128.5	144203	705.63	0.834416	0.705815	0.902468
SLC35F3	NM_173508	chr1	234039807	234042020	123	133893	488.505	106	111180	449.338	0.861789	0.830361	0.919823
LOC101927765	NR_125962	chr1	234491984	234493739	53	37356	403.365	48	30932	323.689	0.90566	0.828033	0.802472
LOC101927765	NR_125961	chr1	234507930	234510796	139	193549	700.476	128.5	143158	571.846	0.92446	0.73965	0.816368
TARBP1	NM_005646	chr1	234613371	234615192	96	109906	538.57	79.5	84057.5	511.644	0.828125	0.764813	0.950005
IRF2BP2	NM_182972	chr1	234735237	234736522	37	23029	329.337	33.5	19077.5	300.265	0.905405	0.828412	0.911726
IRF2BP2	NM_001077397	chr1	234743639	234747369	138	222366	1076.52	101	158892	951.668	0.731884	0.714552	0.884023
SNORA14B	NR_002956	chr1	235290134	235292829	177	222847	600.88	159	158958	488.634	0.898305	0.713303	0.813196
RBM34	NM_001161533	chr1	235323110	235325698	141	146693	543.183	108.5	98443.5	452.93	0.769504	0.671085	0.833845
GGPS1	NR_036605	chr1	235489542	235494202	157	398519	1519.26	143	272042	1281.91	0.910828	0.682632	0.843776
TBCE	NM_001079515	chr1	235530117	235532260	81	83251	503.123	52	47037	431.177	0.641975	0.565002	0.857001
B3GALNT2	NM_152490	chr1	235666002	235669722	161	258922	1087.77	145	173711	937.072	0.900621	0.670901	0.861462
GNG4	NM_001098722	chr1	235805130	235805834	18	9133	193.766	38.5	15473.5	171.962	2.13889	1.69424	0.887473
GNG4	NM_001098722	chr1	235812352	235813542	45	33710	343.011	40	24023	283.034	0.888889	0.712637	0.825147
LYST	NM_000081	chr1	236028982	236031125	121	152045	639.637	109	117346	583.269	0.900826	0.771781	0.911875
GPR137B	NM_003272	chr1	236269408	236269919	12	3287	150.438	22	6692	133.68	1.83333	2.0359	0.888605
GPR137B	NM_003272	chr1	236304069	236306945	110	95196	614.796	81.5	63868.5	592.687	0.740909	0.670916	0.964038
ERO1B	NM_019891	chr1	236443949	236445919	138	127926	511.118	127.5	101184	449.793	0.923913	0.790953	0.880018
LGALS8-AS1	NR_034040	chr1	236686483	236688800	151	191806	589.338	122	130424	512.77	0.807947	0.679976	0.870078
HEATR1	NM_018072	chr1	236765910	236768671	125	149072	568.921	119.5	106618	499.748	0.956	0.715215	0.878413
MTR	NM_000254	chr1	236957927	236960003	157	165337	505.894	136.5	121442	412.826	0.869427	0.734512	0.816033
FH	NM_000143	chr1	241681531	241683940	161	171848	465.206	148	128238	372.615	0.919255	0.746232	0.800969
OPN3	NM_014322	chr1	241802364	241804107	129	92628	372.644	106.5	80454	330.135	0.825581	0.868571	0.885927
EXO1	NM_130398	chr1	241986276	241987839	91	59520	357.201	56	31665.5	278.688	0.615385	0.532014	0.780198
EXO1	NM_130398	chr1	242010661	242012770	142	162866	513.684	121	106943	420.17	0.852113	0.656632	0.817954
BECN2	NM_001290693	chr1	242107742	242108913	28	13999	273.478	30.5	15204.5	266.551	1.08929	1.08611	0.974673
LINC01347	NR_029401	chr1	243264212	243265127	26	14299	281.596	13	5915.5	245.063	0.5	0.4137	0.870264
CEP170	NM_001042405	chr1	243416471	243420709	119	236835	1185.44	105	172540	1032.74	0.882353	0.728522	0.871191
SDCCAG8	NM_006642	chr1	243430094	243431501	26	17605	359.63	26	17330	382.199	1	0.984379	1.06275
MIR4677	NR_039824	chr1	243650717	243652733	69	58389	397.8	48.5	35123	346.93	0.702899	0.601535	0.872122
AKT3	NM_001206729	chr1	244013675	244014269	16	5733	167.37	18.5	6957	172.256	1.15625	1.2135	1.02919
ZBTB18	NM_001278196	chr1	244210761	244213046	71	55895	596.444	69	46270	496.67	0.971831	0.827802	0.832719
C1orf100	NM_001276349	chr1	244462772	244463353	28	5486	101.508	31	7402	134.297	1.10714	1.34925	1.32302
ADSS	NM_001126	chr1	244613767	244616185	177	175343	525.622	131.5	120418	418.555	0.742938	0.686757	0.796305
DESI2	NR_123736	chr1	244815481	244818495	154	180895	627.645	133	120017	496.908	0.863636	0.663462	0.791702
COX20	NM_001312871	chr1	244996335	245000620	111	154860	943.2	84	93210	879.716	0.756757	0.601898	0.932692
HNRNPU	NM_004501	chr1	245025080	245028631	176	337845	957.322	176.5	288846	761.52	1.00284	0.854965	0.795469
EFCAB2	NM_032328	chr1	245081739	245082662	46	25935	232.457	36	18271.5	200.741	0.782609	0.704511	0.863562
LOC101928068	NR_111907	chr1	245132743	245135717	136	185878	880.299	110	142968	782.912	0.808824	0.76915	0.889371
KIF26B	NM_018012	chr1	245316493	245318706	36	32865	708.89	41.5	40453.5	678.724	1.15278	1.2309	0.957446
KIF26B	NM_018012	chr1	245319424	245320344	23	10927	278.45	23.5	9363.5	274.611	1.02174	0.856914	0.986213
SMYD3	NM_001167740	chr1	246669357	246671156	157	110467	412.159	108	64237.5	326.502	0.687898	0.581509	0.792175
CNST	NM_152609	chr1	246728042	246731361	164	291911	915.812	147	215281	764.963	0.896341	0.737488	0.835284
AHCTF1	NM_015446	chr1	247093105	247096065	177	223278	688.873	154.5	175055	623.982	0.872881	0.784023	0.905802
ZNF695	NM_001204221	chr1	247169745	247171898	132	122687	481.55	122.5	102092	394.194	0.92803	0.832138	0.818594
ZNF670-ZNF695	NR_037894	chr1	247240983	247242544	148	121953	374.889	137.5	107211	328.404	0.929054	0.879117	0.876002
ZNF669	NM_001142572	chr1	247266404	247268302	163	130307	371.474	128.5	90849.5	325.743	0.788344	0.697196	0.876892
MIR3916	NR_037480	chr1	247372746	247374578	125	117812	370.326	107.5	82385.5	295.708	0.86	0.699296	0.798507
ZNF496	NM_032752	chr1	247493436	247496881	161	330151	1082.98	130.5	214736	844.253	0.810559	0.650418	0.779565
SH3BP5L	NM_030645	chr1	249118798	249121638	106	145405	751.624	74.5	95264	654.718	0.70283	0.655163	0.871072
ZNF672	NM_024836	chr1	249131387	249134132	124	198375	778.097	125.5	131617	640.846	1.0121	0.663476	0.823606
ZNF692	NM_001136036	chr1	249151413	249154274	135	210047	904.059	82.5	105524	766.621	0.611111	0.502383	0.847977
ZNF692	NM_001193328	chr1	249166922	249168362	35	21442	330.755	31.5	21722.5	312.051	0.9	1.01308	0.943452
PGBD2	NM_170725	chr1	249199545	249201752	76	74563	689.45	68	45478	557.192	0.894737	0.609927	0.808169
TUBB8	NM_177987	chr10	81678	81903	23	3433	58.3353	25.5	3983.5	58.9073	1.1087	1.16036	1.00981
TUBB8	NM_177987	chr10	119576	120414	57	17017	141.241	61.5	18793	151.488	1.07895	1.10437	1.07255
TUBB8	NM_177987	chr10	121728	122990	53	26952	269.596	51	27515	268.252	0.962264	1.02089	0.995015
ZMYND11	NM_001202464	chr10	179614	182884	128	253547	1025.23	113	212392	931.296	0.882812	0.837681	0.908378
MIR7641-2	NR_106988	chr10	375188	376172	29	12965	229.217	24	9665.5	235.966	0.827586	0.745507	1.02945
MIR7641-2	NR_106988	chr10	461120	462368	52	24012	301.002	27.5	14516.5	304.892	0.528846	0.604552	1.01293
DIP2C	NM_014974	chr10	728867	730126	32	23763	332.664	21.5	14976	350.511	0.671875	0.630223	1.05365
DIP2C	NM_014974	chr10	734030	736534	134	144303	573.976	110	100650	537.001	0.820896	0.697494	0.935581
LARP4B	NM_015155	chr10	975784	978689	115	191010	870.322	116.5	161927	701.61	1.01304	0.847741	0.80615
GTPBP4	NM_012341	chr10	1033139	1036468	146	278873	927.377	147.5	202407	725.548	1.01027	0.725804	0.782365
IDI1	NM_004508	chr10	1093529	1096897	144	217102	997.495	105.5	131247	841.182	0.732639	0.604541	0.843294
WDR37	NM_014023	chr10	1101186	1104340	182	276702	786.013	159	208388	682.139	0.873626	0.753115	0.867846
PFKP	NM_002627	chr10	3027525	3028761	31	21296	330.894	23.5	11060.5	288.659	0.758065	0.51937	0.872359
PFKP	NM_001242339	chr10	3108898	3112182	149	275665	887.217	140	211922	840.006	0.939597	0.768768	0.946788
PITRM1	NM_014889	chr10	3213616	3216114	157	123636	490.439	145	87389.5	367.221	0.923567	0.706829	0.74876
LOC105376360	NR_131187	chr10	3329410	3330612	40	20690	344.43	37.5	19811.5	348.036	0.9375	0.95754	1.01047
KLF6	NM_001300	chr10	3824844	3829049	156	260161	1137.76	139.5	171881	856.073	0.894231	0.660672	0.75242
KLF6	NM_001160124	chr10	3870901	3871779	14	6356	244.668	13	4517.5	215.893	0.928571	0.710746	0.882392
AKR1E2	NM_001040177	chr10	4867886	4869499	64	47136	378.212	69.5	45891.5	336.094	1.08594	0.973598	0.888638
NET1	NM_001047160	chr10	5454137	5455792	127	92537	451.109	130	69014	383.303	1.02362	0.745799	0.849689
NET1	NR_073040	chr10	5488505	5488840	24	5136	85.6934	23	5366.5	90.0466	0.958333	1.04488	1.0508
ASB13	NR_037164	chr10	5707050	5709211	146	168555	526.436	126.5	126124	453.83	0.866438	0.748269	0.862081
FAM208B	NM_017782	chr10	5726140	5728614	160	186102	579.013	151	139496	488.986	0.94375	0.749567	0.844516
GDI2	NM_001115156	chr10	5853926	5856457	188	259690	775.12	170	218406	672.254	0.904255	0.841024	0.86729
ANKRD16	NM_019046	chr10	5930229	5933656	152	311809	1091.5	121.5	217319	936.107	0.799342	0.696962	0.857634
IL15RA	NM_002189	chr10	6018027	6020788	138	204299	667.53	125	193509	617.14	0.905797	0.947185	0.924513
RBM17	NM_001145547	chr10	6130391	6132871	134	200302	548.179	155	159627	447.784	1.15672	0.796932	0.816858
PFKFB3	NM_001145443	chr10	6185949	6188199	159	204443	594.167	104.5	126600	538.413	0.657233	0.619244	0.906164
MIR3155B	NR_039698	chr10	6205366	6207121	152	129791	438.44	133.5	100124	346.43	0.878289	0.771421	0.790142
PFKFB3	NM_001314063	chr10	6244652	6246609	94	106056	592.437	67	60256	502.791	0.712766	0.568153	0.848682
LOC399715	NR_040079	chr10	6316947	6317765	42	17774	222.225	35	15516.5	222.539	0.833333	0.872989	1.00141
LOC399715	NR_040079	chr10	6443604	6443860	22	4651	76.79	15	2993.5	74.5359	0.681818	0.643625	0.970646
PRKCQ-AS1	NR_036503	chr10	6621331	6623336	101	66621	383.664	98	58995	385.636	0.970297	0.885532	1.00514
LINC00706	NR_108074	chr10	6779247	6779887	29	10632	175.182	19	5559.5	147.911	0.655172	0.522903	0.844325
ATP5C1	NM_005174	chr10	7828730	7831710	166	283762	861.227	146	221908	741.001	0.879518	0.78202	0.860402
TAF3	NM_031923	chr10	7859212	7862015	180	240574	679.929	172	193498	561.049	0.955556	0.80432	0.825159
GATA3-AS1	NR_024256	chr10	8095231	8096729	52	28216	369.092	46.5	22972.5	323.898	0.894231	0.814166	0.877554
USP6NL	NR_125732	chr10	11651576	11654618	156	193443	644.831	133.5	141623	548.135	0.855769	0.732117	0.850045
ECHDC3	NM_024693	chr10	11783981	11785713	80	66111	391.23	74	50078	334.674	0.925	0.757484	0.855441
PROSER2	NM_153256	chr10	11864910	11866595	156	150768	412.659	125	116995	377.308	0.801282	0.775994	0.914332
UPF2	NM_015542	chr10	12083291	12085996	163	163026	602.702	145.5	121317	480.947	0.892638	0.744157	0.797985
DHTKD1	NM_018706	chr10	12110471	12112156	140	103103	389.396	120	71545	302.745	0.857143	0.693918	0.777472
SEC61A2	NR_024576	chr10	12170593	12172695	175	145902	519.021	156	117608	442.875	0.891429	0.806075	0.853288
CDC123	NM_006023	chr10	12236040	12239717	150	322367	1018.73	123	209683	843.173	0.82	0.650448	0.827671
CAMK1D	NM_153498	chr10	12390660	12393023	111	151704	630.868	77.5	103282	619.909	0.698198	0.680809	0.982629
CCDC3	NM_031455	chr10	13042723	13044493	69	42867	364.241	63.5	46727	375.118	0.92029	1.09005	1.02986
OPTN	NM_001008211	chr10	13140903	13143264	144	125992	513.162	126	103576	472.268	0.875	0.82208	0.92031
MCM10	NM_182751	chr10	13202703	13205277	131	124549	482.653	120	83529	423.932	0.916031	0.670652	0.878337
PHYH	NM_006214	chr10	13341194	13342699	71	61518	434.938	82	66776	408.45	1.15493	1.08547	0.939099
PHYH	NM_006214	chr10	13343972	13344906	41	15579	264.634	47	19347	264.342	1.14634	1.24186	0.998898
SEPHS1	NM_012247	chr10	13388416	13392496	127	240350	1179.66	131.5	184414	1070.81	1.03543	0.767273	0.907728
SEPHS1	NM_012247	chr10	13424684	13425844	37	26034	329.559	31.5	22267	316.134	0.851351	0.855305	0.959264
BEND7	NM_001100912	chr10	13482345	13482668	20	4220	80.3159	17	3498	82.8353	0.85	0.82891	1.03137
BEND7	NM_152751	chr10	13569773	13571791	80	86935	646.62	75	78075.5	596.519	0.9375	0.898091	0.922519
PRPF18	NM_003675	chr10	13628473	13630307	123	119153	455.737	108	74196.5	357.394	0.878049	0.622699	0.78421
FAM107B	NM_001282697	chr10	14644767	14647093	100	88442	505.473	73.5	58742	468.231	0.735	0.664187	0.926322
HSPA14	NR_103464	chr10	14879039	14881959	182	302164	807.455	169	235349	715.868	0.928571	0.778878	0.886573
SUV39H2	NM_024670	chr10	14919201	14922597	169	291481	907.355	150.5	213380	750.974	0.890533	0.732053	0.827652
DCLRE1C	NM_001033857	chr10	14994946	14997295	120	137656	594.86	90	85137	484.68	0.75	0.618476	0.814781
MEIG1	NM_001080836	chr10	15000918	15003253	92	112132	655.132	61.5	67489.5	634.702	0.668478	0.601875	0.968816
ACBD7	NM_001039844	chr10	15126099	15127071	24	12107	250.408	28.5	11954.5	252.267	1.1875	0.987404	1.00742
ACBD7	NM_001039844	chr10	15129947	15131115	97	46825	221.822	65	30945	207.532	0.670103	0.660865	0.935581
C10orf111	NM_153244	chr10	15138504	15141359	147	223347	713.674	145.5	170696	582.248	0.989796	0.764266	0.815846
NMT2	NM_004808	chr10	15209169	15211330	196	218695	520.703	174.5	171548	436.199	0.890306	0.784417	0.837711
FAM171A1	NM_001010924	chr10	15411669	15414161	118	111547	593.915	103	87371	547.308	0.872881	0.783266	0.921527
FAM188A	NM_024948	chr10	15901202	15903405	160	201563	596.35	134.5	143442	494.341	0.840625	0.711651	0.828944
PTER	NM_030664	chr10	16478228	16480218	95	73933	440.718	74	41225	388.743	0.778947	0.557599	0.882067
RSU1	NM_152724	chr10	16858401	16860466	99	93460	548.451	77.5	58835	472.779	0.782828	0.629521	0.862026
TRDMT1	NM_004412	chr10	17242235	17243969	135	89409	400.164	126.5	79176.5	362.998	0.937037	0.885554	0.907122
VIM-AS1	NR_108061	chr10	17271730	17273421	55	33430	381.648	39	22926.5	384.985	0.709091	0.685806	1.00874
ST8SIA6	NM_001004470	chr10	17494971	17497306	98	142987	649.668	95	150601	676.484	0.969388	1.05325	1.04128
HACD1	NM_014241	chr10	17658156	17660810	138	155531	644.019	124	122891	593.013	0.898551	0.790138	0.9208
STAM	NR_037774	chr10	17684523	17688174	167	261546	931.087	134	169518	729.105	0.802395	0.648136	0.783069
CACNB2	NM_201597	chr10	18428837	18430403	38	34475	365.372	45	36154.5	378.331	1.18421	1.04872	1.03547
NSUN6	NM_182543	chr10	18939367	18941424	98	106915	547.434	75.5	68142.5	460.983	0.770408	0.637352	0.842079
ARL5B	NM_178815	chr10	18947083	18950383	159	223597	832.951	147.5	162576	675.807	0.927673	0.727096	0.81134
NEBL-AS1	NR_046283	chr10	21461327	21464610	96	169032	807.651	96	143463	788.992	1	0.848733	0.976897
MIR1915	NR_031736	chr10	21784502	21786735	99	136074	666.647	75	88243	612.577	0.757576	0.648493	0.918893
SKIDA1	NM_207371	chr10	21805154	21809664	66	94239	1234.82	63	83296.5	1186.99	0.954545	0.883886	0.961266
SKIDA1	NM_207371	chr10	21814274	21818692	65	105393	1124.09	64.5	92563.5	1049.39	0.992308	0.87827	0.933546
MLLT10	NM_001195626	chr10	21821842	21825002	121	183942	970.608	90	117488	872.549	0.743802	0.638723	0.898972
DNAJC1	NM_022365	chr10	22291071	22293063	129	161192	478.159	116	124779	437.195	0.899225	0.774102	0.91433
DNAJC1	NM_022365	chr10	22331366	22332713	21	12552	341.72	27.5	14307.5	330.296	1.30952	1.13986	0.966571
LOC100130992	NR_038921	chr10	22540258	22542985	52	77564	755.725	56.5	87176.5	764.823	1.08654	1.12393	1.01204
LOC100130992	NR_038921	chr10	22566634	22567625	40	17866	229.313	39.5	23325	256.016	0.9875	1.30555	1.11645
COMMD3-BMI1	NM_001204062	chr10	22604492	22606391	122	138693	567.24	131.5	111564	489.569	1.07787	0.804392	0.863072
BMI1	NM_005180	chr10	22608846	22611836	110	124280	759.303	93	90787.5	697.685	0.845455	0.730508	0.918849
BMI1	NM_005180	chr10	22613574	22615515	49	46832	463.572	51.5	33096.5	401.237	1.05102	0.706707	0.865533
SPAG6	NM_172242	chr10	22628887	22630626	119	127711	460.012	126	127862	444.231	1.05882	1.00119	0.965694
LOC100499489	NR_036533	chr10	22725380	22727272	106	110108	480.197	96.5	106624	495.5	0.910377	0.968363	1.03187
PIP4K2A	NM_005028	chr10	22904599	22905349	40	14523	211.323	38	11546.5	154.136	0.95	0.795049	0.729386
PIP4K2A	NM_005028	chr10	23001669	23004087	147	245693	715.397	129.5	181080	663.715	0.880952	0.737019	0.927757
ARMC3	NM_001282747	chr10	23216618	23217317	31	10145	178.777	29	12522	203.736	0.935484	1.2343	1.13961
MSRB2	NM_012228	chr10	23384123	23385808	111	81079	383.009	92.5	53505	334.147	0.833333	0.659912	0.872427
OTUD1	NM_001145373	chr10	23727376	23729629	96	149635	665.857	98	134305	608.455	1.02083	0.897551	0.913792
KIAA1217	NM_001282770	chr10	24755167	24756317	27	10943	232.013	20	8289	219.781	0.740741	0.757471	0.947279
ARHGAP21	NM_020824	chr10	25010841	25014169	103	168976	949.638	76	125706	886.2	0.737864	0.743931	0.933198
THNSL1	NM_024838	chr10	25304651	25306674	84	75080	538.219	54	41344.5	505.642	0.642857	0.550673	0.939474
GPR158	NM_020752	chr10	25463593	25464175	14	5213	176.285	23	9611.5	163.756	1.64286	1.84376	0.928928
LINC00836	NR_108068	chr10	25754442	25755972	51	29076	367.594	44.5	20031.5	305.353	0.872549	0.688936	0.830679
LINC00202-2	NR_026794	chr10	26911107	26912012	25	8555	219.153	31	10045	218.879	1.24	1.17417	0.99875
PDSS1	NM_014317	chr10	26985549	26988152	131	252016	815.433	141.5	183663	634.975	1.08015	0.728775	0.778697
ABI1	NM_001012750	chr10	27148140	27150469	142	151941	489.918	121.5	113054	427.678	0.855634	0.744065	0.872958
ANKRD26	NM_001256053	chr10	27388222	27389927	125	111195	387.965	96.5	70315.5	332.682	0.772	0.632362	0.857505
MASTL	NM_032844	chr10	27441278	27446338	144	383500	1400.78	139	236527	1220.89	0.965278	0.616759	0.871579
ACBD5	NM_001301251	chr10	27528332	27533117	99	281663	1685.28	74	157513	1449.25	0.747475	0.559225	0.859946
LRRC37A6P	NR_003525	chr10	27541203	27542282	76	29572	205.529	69	26541.5	209.871	0.907895	0.897521	1.02113
RAB18	NM_001256412	chr10	27792517	27794885	139	154125	503.81	130.5	118937	398.198	0.938849	0.771692	0.790373
MKX-AS1	NR_121652	chr10	28030718	28034223	66	135868	1040.14	57	112686	961.073	0.863636	0.829379	0.923985
ARMC4	NM_001290020	chr10	28286661	28288399	59	61185	451.471	63.5	57284	417.433	1.07627	0.936243	0.924606
MIR8086	NR_107053	chr10	28590745	28592825	142	100776	467.845	135	83725	387.002	0.950704	0.830803	0.827201
WAC	NM_016628	chr10	28820481	28823962	166	362871	1180.82	155.5	286056	1031.81	0.936747	0.788312	0.873808
BAMBI	NM_012342	chr10	28965427	28968401	127	170401	620.098	95	121238	609.774	0.748031	0.711484	0.983352
SVIL-AS1	NR_110928	chr10	29697976	29699836	117	119848	435.168	107.5	96852.5	377.206	0.918803	0.808128	0.866805
SVIL-AS1	NR_110928	chr10	29726926	29727965	25	15935	287.627	16	8559.5	270.715	0.64	0.537151	0.941202
SVIL	NM_003174	chr10	30023398	30026284	133	252550	944.224	122.5	210206	902.992	0.921053	0.832336	0.956333
KIAA1462	NM_020848	chr10	30346353	30348991	104	90394	474.018	83	57411.5	429.938	0.798077	0.635125	0.907007
MTPAP	NM_018109	chr10	30636209	30638780	142	159434	593.254	140.5	108901	413.781	0.989437	0.683048	0.697478
MAP3K8	NM_001244134	chr10	30720356	30724382	120	179437	824.304	97.5	141883	845.71	0.8125	0.790712	1.02597
LYZL2	NM_183058	chr10	30872347	30873090	16	6789	191.026	26.5	10081	186.508	1.65625	1.4849	0.976351
ZNF438	NM_001143767	chr10	31319878	31321905	88	48089	455.356	60	34840	486.401	0.681818	0.72449	1.06818
ZEB1	NM_001174095	chr10	31606681	31610019	143	237523	993.321	134	180926	890.596	0.937063	0.761718	0.896585
ZEB1	NM_001174094	chr10	31891786	31893032	81	37675	300.424	69.5	34493.5	308.375	0.858025	0.915554	1.02647
ARHGAP12	NM_001270699	chr10	32048030	32049768	115	69155	424.331	68	38951.5	408.839	0.591304	0.563249	0.963492
ARHGAP12	NM_001270695	chr10	32215311	32219797	167	291809	1137.4	163.5	215068	974.872	0.979042	0.737015	0.857106
KIF5B	NM_004521	chr10	32343413	32346080	172	223236	585.802	166	196074	526.324	0.965116	0.878328	0.898468
EPC1	NM_001272019	chr10	32634141	32637007	147	238263	828.64	131.5	180247	687.746	0.894558	0.756504	0.82997
EPC1	NM_001282391	chr10	32666148	32668700	52	47835	633.205	25	20371.5	594.943	0.480769	0.42587	0.939575
CCDC7	NR_109826	chr10	32733961	32736892	86	101111	709.105	52	55648	551.894	0.604651	0.550365	0.778297
ITGB1	NM_133376	chr10	33245244	33248454	161	232704	892.081	155	197540	749.182	0.962733	0.84889	0.839813
ITGB1	NM_002211	chr10	33268827	33270418	44	27815	415.571	32.5	18881.5	407.998	0.738636	0.678824	0.981777
ITGB1	NM_002211	chr10	33294423	33295008	39	12373	152.101	24	7408	158.943	0.615385	0.598723	1.04498
NRP1	NM_001244973	chr10	33622685	33625386	78	98031	768.936	63.5	78723.5	788.927	0.814103	0.803047	1.026
PARD3	NM_001184791	chr10	35102545	35104981	142	188014	744.335	116.5	142464	676.162	0.820423	0.757728	0.90841
CUL2	NM_003591	chr10	35377653	35380011	114	133712	527.276	106.5	99456	439.911	0.934211	0.743808	0.834308
CREM	NM_183060	chr10	35414906	35417720	131	209181	787.458	115.5	138815	630.529	0.881679	0.663612	0.800714
CCNY	NM_145012	chr10	35624054	35627299	162	303452	1027.41	128	225617	886.09	0.790123	0.743501	0.86245
ZNF248	NM_001267607	chr10	38145258	38147752	116	152798	629.641	116	116340	563.929	1	0.761397	0.895636
ZNF25	NM_145011	chr10	38264144	38266010	143	82587	323.833	119	62109	285.57	0.832168	0.752043	0.881845
ZNF33A	NM_001278175	chr10	38298851	38301138	98	91648	576.005	64	62164	486.651	0.653061	0.678291	0.844874
ZNF37A	NM_001007094	chr10	38382856	38384576	121	132175	460.375	98.5	82455	382.125	0.81405	0.623832	0.830029
HSD17B7P2	NR_003086	chr10	38644672	38646283	96	40963	359.305	92	37429	332.551	0.958333	0.913727	0.925541
SEPT7P9	NR_027269	chr10	38690517	38693003	114	114367	651.02	100	84023	568.185	0.877193	0.734679	0.872761
LOC441666	NR_024380	chr10	42384393	42385701	178	90795	470.275	161	77429.5	436.349	0.904494	0.852795	0.927858
LOC441666	NR_024380	chr10	42392600	42392842	119	29415	96.8999	103	24847	94.3576	0.865546	0.844705	0.973764
LOC441666	NR_024380	chr10	42396047	42396917	132	52799	355.467	108	40431	342.972	0.818182	0.765753	0.964849
LOC441666	NR_024380	chr10	42527932	42528141	99	21978	86.1569	77.5	15863	77.7028	0.782828	0.721767	0.901876
LOC441666	NR_024380	chr10	42596793	42597950	131	70990	409.119	111.5	58869.5	393.209	0.851145	0.829265	0.961113
LOC441666	NR_024380	chr10	42599510	42600291	143	87270	300.833	122.5	73048	299.691	0.856643	0.837034	0.996204
LINC00839	NR_026827	chr10	42969923	42972867	115	133664	708.468	76	90040.5	590.755	0.66087	0.673633	0.833848
ZNF37BP	NR_026777	chr10	43047116	43048770	106	95183	376.072	93.5	70331	340.885	0.882075	0.738903	0.906435
ZNF33B	NM_001305038	chr10	43132747	43134951	120	106243	601.621	93.5	65359.5	479.677	0.779167	0.615189	0.797308
BMS1	NM_014753	chr10	43248446	43251297	97	146137	783.35	86	137129	808.748	0.886598	0.938359	1.03242
BMS1	NM_014753	chr10	43277283	43279643	132	202172	702.505	120.5	138202	590.352	0.912879	0.683584	0.840353
RET	NM_020975	chr10	43571826	43573471	71	49374	408.51	61	36604.5	405.753	0.859155	0.741372	0.993252
RET	NM_020975	chr10	43600683	43601315	23	6809	156.447	27	6411.5	118.698	1.17391	0.941621	0.758711
CSGALNACT2	NM_018590	chr10	43632672	43635386	140	212785	754.545	116.5	151006	632.376	0.832143	0.709662	0.83809
RASGEF1A	NM_001282862	chr10	43697492	43699374	97	82352	554.115	57	38098	514.75	0.587629	0.462624	0.92896
RASGEF1A	NM_001282862	chr10	43724277	43725704	106	85319	381.357	102.5	65096.5	321.01	0.966981	0.762978	0.841759
RASGEF1A	NM_145313	chr10	43799919	43801708	37	22084	448.648	42.5	22094.5	409.023	1.14865	1.00048	0.911679
FXYD4	NM_001184963	chr10	43856669	43858501	105	104896	522.144	93.5	73266.5	471.051	0.890476	0.698468	0.902148
HNRNPF	NM_001098207	chr10	43890839	43895068	98	146646	1000.63	53	76729.5	898.605	0.540816	0.523229	0.898039
HNRNPF	NM_001098206	chr10	43899597	43906179	148	413023	1682.02	119	267512	1443.2	0.804054	0.647692	0.858016
HNRNPF	NM_001098204	chr10	43915710	43916776	34	17426	241.843	28	14771	250.448	0.823529	0.847641	1.03558
ZNF487	NR_026693	chr10	43930860	43933225	140	173027	626.669	115	117172	569.646	0.821429	0.677192	0.909006
ZNF487	NR_026693	chr10	43949196	43951990	107	99138	579.461	78	70896	533.463	0.728972	0.715124	0.920619
ZNF239	NM_001099282	chr10	44069030	44070345	56	29551	288.234	50	24067	200.923	0.892857	0.814423	0.697083
ZNF485	NM_145312	chr10	44101660	44102812	99	66867	290.849	74.5	38655	254.05	0.752525	0.578088	0.873477
ZNF32	NM_001005368	chr10	44143256	44144775	74	52289	324.528	69	43245	312.433	0.932432	0.827038	0.96273
TMEM72	NM_001123376	chr10	45359760	45360689	32	8620	164.076	33.5	10526.5	197.827	1.04688	1.22117	1.2057
TMEM72-AS1	NR_033842	chr10	45453817	45455701	118	76557	402.216	109.5	56060	334.385	0.927966	0.732265	0.831357
C10orf25	NM_001039380	chr10	45496052	45497706	54	42589	376.523	51	37291.5	346.26	0.944444	0.875613	0.919624
OR13A1	NM_001004297	chr10	45745121	45745631	19	6624	157.821	21	6189	159.43	1.10526	0.93433	1.0102
ALOX5	NM_001256154	chr10	45868687	45870492	41	29159	492.977	34.5	21504.5	420.76	0.841463	0.737491	0.853508
MARCH8	NM_145021	chr10	46089177	46090817	113	88615	389.311	96	69703	330.334	0.849558	0.786582	0.848509
ZFAND4	NM_174890	chr10	46166855	46168863	120	86946	403.456	93.5	65629.5	376.4	0.779167	0.754831	0.932939
FAM21C	NM_001169107	chr10	46221693	46223692	164	134211	476.999	141	100209	398.606	0.859756	0.746653	0.835655
BMS1P5	NR_003611	chr10	46762135	46762809	41	8349	178.708	33.5	6566	139.587	0.817073	0.786441	0.78109
SYT15	NM_031912	chr10	46951356	46952182	119	67345	277.195	97.5	49520.5	260.233	0.819328	0.735326	0.938808
GPRIN2	NM_014696	chr10	46992653	46993731	40	20224	244.949	50	23754	227.995	1.25	1.17455	0.930786
LINC00842	NR_033957	chr10	47151058	47151626	24	6868	139.755	20	4995.5	146.257	0.833333	0.727359	1.04653
ANTXRL	NM_001278688	chr10	47653892	47654465	25	8067	142.782	26.5	9470.5	137.38	1.06	1.17398	0.962166
ANTXRL	NM_001278688	chr10	47655503	47656665	50	30611	292.977	59	33815.5	284.427	1.18	1.10468	0.970817
ZNF488	NM_153034	chr10	48354359	48355940	57	48559	420.365	67.5	52226.5	373.453	1.18421	1.07553	0.888402
GLUD1P7	NR_111968	chr10	48951867	48953104	29	13450	442.217	24	9046.5	398.307	0.827586	0.672602	0.900704
MAPK8	NM_001278547	chr10	49514145	49516329	142	147967	488.909	121.5	107374	452.872	0.855634	0.725658	0.926291
ARHGAP22	NM_001256026	chr10	49730876	49732747	78	85268	505.516	66	63099.5	457.195	0.846154	0.740014	0.904414
ARHGAP22	NM_001256024	chr10	49812011	49813683	80	59357	366.258	62	36474	346.891	0.775	0.614485	0.947122
ARHGAP22	NR_045675	chr10	49863235	49865213	63	70640	551.407	66	60254	509.401	1.04762	0.852973	0.923821
ERCC6-PGBD3	NM_001277058	chr10	50745776	50748201	116	134670	655.679	85.5	78031.5	581.841	0.737069	0.579427	0.887388
OGDHL	NM_001143997	chr10	50969549	50970666	80	48124	269.871	57.5	24339.5	211.223	0.71875	0.505766	0.782681
PARGP1	NR_029388	chr10	51370815	51371131	63	11844	75.5271	35	5873	66.503	0.555556	0.495863	0.880518
AGAP7P	NR_126580	chr10	51488400	51489664	60	29128	306.004	50.5	28784	310.425	0.841667	0.98819	1.01445
NCOA4	NM_001145260	chr10	51564873	51566810	135	127807	422.395	117	93715	358.952	0.866667	0.733254	0.849801
NCOA4	NM_005437	chr10	51571835	51573642	112	50328	370.689	80	31548.5	297.072	0.714286	0.626858	0.801405
TIMM23	NR_073030	chr10	51622505	51623931	107	50987	582.926	95.5	41120	527.79	0.892523	0.80648	0.905415
FAM21A	NM_001005751	chr10	51827117	51828911	117	73876	413.353	94.5	50630.5	334.572	0.807692	0.685344	0.809409
ASAH2	NM_001143974	chr10	52177038	52178719	87	75218	413.008	98.5	58233.5	325.446	1.13218	0.774196	0.78799
SGMS1	NM_147156	chr10	52381552	52385957	130	324826	1438.52	117.5	227317	1278.88	0.903846	0.699812	0.889021
ASAH2B	NM_001079516	chr10	52498824	52501018	134	151202	565.694	100	105008	493.508	0.746269	0.694485	0.872394
PRKG1	NM_001098512	chr10	52750436	52752171	54	62255	474.118	61.5	59558.5	435.536	1.13889	0.956686	0.918624
CSTF2T	NM_015235	chr10	53458162	53460096	122	130354	509.742	101	97785.5	466.332	0.827869	0.750153	0.914839
DKK1	NM_012242	chr10	54072739	54077013	138	180535	953.287	77.5	99968.5	916.162	0.561594	0.553735	0.961055
ZWINT	NM_007057	chr10	58119542	58122335	156	178248	741.811	116	104531	621.159	0.74359	0.586436	0.837355
CISD1	NM_018464	chr10	60026170	60030392	130	249245	1390.35	99	171543	1237.35	0.761538	0.688251	0.889952
UBE2D1	NM_001204880	chr10	60094219	60096190	149	144866	431.611	131	110301	391.95	0.879195	0.7614	0.908109
TFAM	NM_001270782	chr10	60144291	60146724	162	197236	594.063	132.5	140150	537.22	0.817901	0.710568	0.904315
SLC16A9	NM_194298	chr10	61468163	61470090	104	129953	547.365	92	96643	532.505	0.884615	0.743677	0.972851
CCDC6	NM_005436	chr10	61664238	61668461	161	252414	980.949	139	175210	792.559	0.863354	0.694135	0.807951
ANK3	NM_001204403	chr10	62492169	62494022	107	91760	394.331	89	73126.5	359.13	0.831776	0.796932	0.910731
CDK1	NM_033379	chr10	62537541	62539908	125	144270	534.062	112	97585.5	397.08	0.896	0.676409	0.74351
RHOBTB1	NM_001242359	chr10	62702942	62704552	74	66551	380.011	72	63844	373.527	0.972973	0.959324	0.982939
RHOBTB1	NR_024555	chr10	62760552	62761781	38	22652	309.942	44	28250.5	346.493	1.15789	1.24715	1.11793
C10orf107	NM_173554	chr10	63422124	63423484	91	54222	262.05	94	58682.5	258.538	1.03297	1.08226	0.9866
ARID5B	NM_032199	chr10	63658422	63664455	108	141784	1783.31	73.5	88484.5	1657.37	0.680556	0.62408	0.929379
RTKN2	NM_145307	chr10	64027254	64029363	132	126321	472.175	84.5	93445	445.613	0.640152	0.739742	0.943744
ZNF365	NM_014951	chr10	64133453	64134873	98	83745	362.497	89	69171.5	338.917	0.908163	0.825978	0.934951
ADO	NM_032804	chr10	64563690	64566262	178	267089	702.909	142	207270	629.609	0.797753	0.776032	0.895718
EGR2	NM_001136177	chr10	64575682	64578826	82	71504	801.872	89.5	69838.5	793.902	1.09146	0.976708	0.99006
NRBF2	NM_030759	chr10	64892654	64894762	143	142880	472.226	118.5	102854	374.478	0.828671	0.719859	0.793006
JMJD1C	NM_001282948	chr10	65026399	65029352	47	47061	776.18	28	19434.5	710.413	0.595745	0.412964	0.915268
JMJD1C	NM_032776	chr10	65224141	65227137	154	222416	681.447	124.5	169622	602.84	0.808442	0.762632	0.884646
REEP3	NM_001001330	chr10	65279974	65282675	165	207217	710.856	131.5	159124	636.289	0.79697	0.76791	0.895103
REEP3	NM_001001330	chr10	65388518	65391169	43	40514	642.95	47	34928	657.462	1.09302	0.862122	1.02257
LINC01515	NR_120647	chr10	67329767	67331621	103	99880	456.203	73	61703	399.796	0.708738	0.617771	0.876357
CTNNA3	NM_001127384	chr10	69423147	69423678	15	3585	142.248	21	6052.5	125.757	1.4	1.68828	0.884065
CTNNA3	NM_013266	chr10	69523471	69525425	51	25937	441.049	47.5	22133.5	435.224	0.931373	0.853356	0.986793
DNAJC12	NM_021800	chr10	69608848	69610298	107	74684	339.705	80.5	48503	288.409	0.752336	0.649443	0.848998
SIRT1	NM_001142498	chr10	69643594	69645986	114	125724	582.413	93.5	100436	501.857	0.820175	0.798861	0.861686
HERC4	NM_001278186	chr10	69833308	69835496	165	160793	463.47	153.5	131438	381.308	0.930303	0.817433	0.822723
ATOH7	NM_145178	chr10	69990614	69991608	34	13315	197.059	42.5	17587.5	225.662	1.25	1.32088	1.14515
PBLD	NM_001033083	chr10	70090716	70094562	163	250369	874.602	138	183240	723.208	0.846626	0.73188	0.8269
RUFY2	NR_103475	chr10	70165515	70167752	167	189169	526.802	135.5	158482	494.389	0.811377	0.837783	0.938471
DNA2	NM_001080449	chr10	70230347	70231954	118	96014	399.058	85.5	57532	322.873	0.724576	0.599204	0.809089
SLC25A16	NM_152707	chr10	70285990	70288078	165	142235	492.112	139.5	96364.5	391.616	0.845455	0.677502	0.795787
TET1	NM_030625	chr10	70314286	70315084	26	6535	159.677	21	6089.5	162.208	0.807692	0.931829	1.01585
TET1	NM_030625	chr10	70319365	70321403	129	136637	433.908	103.5	104825	413.632	0.802326	0.767179	0.953271
TET1	NM_030625	chr10	70359274	70361069	25	14206	327.609	30	16503.5	304.805	1.2	1.16173	0.930394
CCAR1	NM_018237	chr10	70480288	70482688	156	149465	434.29	156	122516	345.957	1	0.819697	0.796605
STOX1	NM_001130161	chr10	70586409	70588477	82	61607	696.875	65	47993	596.229	0.792683	0.779019	0.855575
DDX50	NM_024045	chr10	70660505	70662307	152	125532	385.374	128.5	95292	337.43	0.845395	0.759105	0.87559
DDX21	NM_001256910	chr10	70714502	70718072	178	315067	946.81	177	234370	709.638	0.994382	0.743872	0.749504
KIF1BP	NM_015634	chr10	70747915	70749797	161	141135	385.797	128	97562.5	320.296	0.795031	0.691271	0.830218
VPS26A	NM_001035260	chr10	70882947	70885571	144	176451	747.423	118.5	124622	624.202	0.822917	0.70627	0.835139
SUPV3L1	NM_003171	chr10	70938737	70941537	177	259193	816.032	167	178180	602.413	0.943503	0.687443	0.738222
HK1	NM_000188	chr10	71077609	71080120	162	217823	693.521	109.5	154823	662.668	0.675926	0.710774	0.955512
TSPAN15	NM_012339	chr10	71210360	71212126	100	83963	359.41	76.5	58218.5	334.526	0.765	0.693383	0.930766
C10orf35	NM_145306	chr10	71389541	71391185	130	136596	416.978	118.5	93215.5	334.935	0.911538	0.682417	0.803245
COL13A1	NM_080805	chr10	71561048	71563409	98	122382	705.678	83.5	101555	681.538	0.852041	0.82982	0.965791
H2AFY2	NM_018649	chr10	71811754	71814335	155	208983	736.538	114.5	165930	701.621	0.73871	0.793986	0.952594
AIFM2	NM_001198696	chr10	71890980	71893349	104	126120	570.489	89.5	76882	457.005	0.860577	0.609594	0.801076
TYSND1	NR_073594	chr10	71904904	71906907	116	168087	549.999	93	112066	481.68	0.801724	0.666711	0.875783
SAR1A	NM_020150	chr10	71928627	71931323	139	204142	814.282	123	143268	658.207	0.884892	0.701806	0.808327
PPA1	NM_021129	chr10	71991261	71994089	170	180141	594.745	142.5	131492	511.218	0.838235	0.729939	0.859558
LRRC20	NM_018239	chr10	72141224	72142998	123	110106	381.897	84	67087.5	337.769	0.682927	0.609299	0.884449
EIF4EBP2	NM_004096	chr10	72163379	72165871	167	191467	584.07	121	121625	456.693	0.724551	0.635227	0.781915
PALD1	NM_014431	chr10	72237383	72240379	132	228564	820.479	105	136836	637.218	0.795455	0.598679	0.776641
ADAMTS14	NM_139155	chr10	72431466	72433625	133	144372	555.394	105.5	86824	448.911	0.793233	0.601391	0.808276
SGPL1	NM_003901	chr10	72575060	72577118	128	120047	485.057	108.5	76766.5	435.553	0.847656	0.63947	0.897943
PCBD1	NM_001289797	chr10	72647060	72649025	126	130864	508.956	88.5	90626	422.558	0.702381	0.69252	0.830246
UNC5B	NM_170744	chr10	72971690	72974149	139	169321	611.275	115	115274	562.188	0.827338	0.680805	0.919697
UNC5B-AS1	NR_038453	chr10	72976486	72978175	48	33442	389.903	39	24089	337.276	0.8125	0.720322	0.865024
SLC29A3	NM_018344	chr10	73078556	73079874	106	57136	281.379	93.5	50027	253.25	0.882075	0.875578	0.90003
CDH23	NM_001171931	chr10	73136376	73137752	153	85191	261.593	103	56206.5	253.624	0.673203	0.65977	0.969537
C10orf54	NM_022153	chr10	73532184	73534017	109	67215	374.931	88	45958.5	316.717	0.807339	0.683754	0.844735
PSAP	NM_002778	chr10	73609779	73611640	176	139126	380.914	146	97880	316.452	0.829545	0.703535	0.830769
PSAP	NM_001042466	chr10	73648046	73649244	52	27149	233.636	45.5	23085	211.084	0.875	0.850308	0.903476
CHST3	NM_004273	chr10	73723330	73726176	127	199056	817.246	101.5	123460	646.253	0.799213	0.62023	0.790769
ASCC1	NM_001198798	chr10	73974828	73977186	100	124855	692.043	81	70667.5	548.488	0.81	0.565997	0.792563
DDIT4	NM_019058	chr10	74020442	74021392	60	19599	212.244	34.5	12887.5	228.775	0.575	0.657559	1.07789
DDIT4	NM_019058	chr10	74032412	74036044	151	217490	885.791	85.5	111686	806.544	0.566225	0.513522	0.910535
DDIT4	NM_019058	chr10	74056623	74058080	93	76013	410.409	45.5	26819	314.087	0.489247	0.352821	0.765302
DNAJB12	NM_001002762	chr10	74112959	74115476	152	194316	617.665	129	143034	562.008	0.848684	0.73609	0.90989
MICU1	NM_006077	chr10	74384605	74386399	136	103596	365.451	106	72676	308.264	0.779412	0.701533	0.843518
MCU	NM_001270680	chr10	74451410	74453112	143	138354	466.135	134	98264.5	407.478	0.937063	0.71024	0.874164
P4HA1	NM_001142595	chr10	74854431	74857176	125	168966	599.852	98.5	109521	530.601	0.788	0.648184	0.884554
NUDT13	NR_104264	chr10	74870204	74871356	26	16326	343.749	12	5943.5	349.733	0.461538	0.364051	1.01741
FAM149B1	NM_173348	chr10	74926743	74929045	147	221183	683.62	135	154673	554.08	0.918367	0.699299	0.810509
DNAJC9	NM_015190	chr10	75005529	75008242	159	142656	617.862	131	95637.5	415.898	0.823899	0.670406	0.673124
MRPS16	NM_016065	chr10	75010898	75013660	155	250525	785.185	137.5	158536	636.947	0.887097	0.632813	0.811206
ANXA7	NM_004034	chr10	75172349	75174648	193	208785	575.061	169.5	144098	473.216	0.878238	0.690174	0.822897
PPP3CB-AS1	NR_132103	chr10	75254225	75256678	164	145303	554.689	119	97011	563.076	0.72561	0.667646	1.01512
MYOZ1	NM_021245	chr10	75384331	75386900	125	173986	748.527	90	116220	632.126	0.72	0.667985	0.844494
BMS1P4	NR_026592	chr10	75488868	75491845	142	184291	693.037	132.5	118997	538.83	0.933099	0.645702	0.777491
SEC24C	NM_004922	chr10	75502859	75505431	129	168822	737.772	114	100082	552.034	0.883721	0.592826	0.748245
FUT11	NM_001284194	chr10	75531649	75534422	125	229740	702.053	105.5	152314	594.754	0.844	0.662986	0.847163
CHCHD1	NM_203298	chr10	75540450	75543158	154	198904	704.616	136	121502	512.865	0.883117	0.61086	0.727864
ZSWIM8	NM_001242488	chr10	75544810	75546659	120	129710	463.351	96.5	94735	422.045	0.804167	0.73036	0.910853
NDST2	NM_003635	chr10	75569916	75572191	140	156352	491.49	117.5	125624	439.062	0.839286	0.803472	0.893329
CAMK2G	NM_001222	chr10	75632965	75634990	152	110074	526.029	109	75607.5	471.239	0.717105	0.686879	0.895842
PLAU	NM_001145031	chr10	75670120	75672115	112	116161	453.843	70.5	64468.5	442.22	0.629464	0.554993	0.97439
VCL	NM_014000	chr10	75757139	75760071	180	233889	742.524	146.5	167263	598.823	0.813889	0.715138	0.80647
AP3M1	NM_012095	chr10	75909126	75912287	169	262980	901.753	144	188810	773.658	0.852071	0.717961	0.857948
ADK	NM_001202449	chr10	75935570	75937620	122	116915	459.597	86	80608	470.007	0.704918	0.689458	1.02265
KAT6B	NM_001256469	chr10	76584441	76587700	129	183634	1019.22	98	117282	920.725	0.75969	0.638675	0.903362
SAMD8	NM_144660	chr10	76870188	76873261	137	173601	644.206	100	112008	548.947	0.729927	0.645201	0.852129
VDAC2	NR_033675	chr10	76969479	76972412	172	276809	806.04	172	213652	642.716	1	0.771839	0.797374
COMTD1	NM_144589	chr10	76993607	76996160	118	199716	684.813	77	119430	628.163	0.652542	0.597999	0.917277
ZNF503-AS1	NR_038224	chr10	77035372	77036762	85	67806	395.619	57.5	48839	378.469	0.676471	0.720275	0.956651
ZNF503-AS1	NR_038224	chr10	77054044	77055549	54	27752	320.123	68	33345.5	279.416	1.25926	1.20155	0.872841
ZNF503-AS2	NR_024421	chr10	77154783	77165419	145	599613	3762.28	95.5	458877	3804.78	0.658621	0.765289	1.0113
LOC101929234	NR_110304	chr10	77168329	77169850	113	64318	373.019	77.5	42943.5	322.746	0.685841	0.667675	0.865227
C10orf11	NM_001305581	chr10	77190901	77192150	82	49542	298.46	63.5	35517	263.925	0.77439	0.716907	0.884288
DLG5	NM_004747	chr10	79684941	79687153	151	192673	642.897	132	123578	558.014	0.874172	0.641385	0.867969
POLR3A	NM_007055	chr10	79787770	79789920	152	154509	479.97	128.5	106066	374.07	0.845395	0.686475	0.779361
RPS24	NM_033022	chr10	79792599	79795257	115	150266	690.911	99.5	92785	553.568	0.865217	0.617472	0.801215
LINC00595	NR_073447	chr10	80062282	80063642	77	39266	292.987	67.5	30072	253.953	0.876623	0.765853	0.866772
LINC00595	NR_073447	chr10	80166937	80167318	29	6027	93.4647	30	6624	91.4689	1.03448	1.09905	0.978646
ZMIZ1	NM_020338	chr10	80826528	80831180	128	247080	1255.82	90.5	162340	1178.3	0.707031	0.657034	0.938267
PPIF	NM_005729	chr10	81106812	81108805	182	207619	535.11	140.5	115640	413.163	0.771978	0.556984	0.772109
ZCCHC24	NM_153367	chr10	81203650	81206639	93	89858	605.851	65.5	60653.5	612.867	0.704301	0.674993	1.01158
NUTM2B-AS1	NR_120613	chr10	81584812	81588365	78	82961	763.1	79	66178.5	643.373	1.01282	0.797706	0.843104
BMS1P21	NR_033857	chr10	81663973	81665612	93	77140	424.851	74	56843	379.925	0.795699	0.736881	0.894254
SFTPD	NM_003019	chr10	81741069	81742224	47	33902	304.023	54.5	33267.5	302.784	1.15957	0.981284	0.995925
TMEM254	NM_001270369	chr10	81837593	81840064	113	151471	692.128	94.5	104146	565.221	0.836283	0.687564	0.816642
ANXA11	NM_001278407	chr10	81962637	81968350	140	272760	1466.88	130.5	183476	1314.38	0.932143	0.672665	0.896041
FAM213A	NM_032333	chr10	82167299	82168714	42	27152	421.361	26	15392.5	373.861	0.619048	0.566901	0.88727
TSPAN14	NM_001128309	chr10	82212826	82216413	142	226078	803.078	117.5	152096	678.802	0.827465	0.672761	0.84525
LOC101929574	NR_120661	chr10	82295256	82296788	84	72352	436.971	74	50554.5	390.819	0.880952	0.69873	0.894382
SH2D4B	NM_001145719	chr10	82422620	82422931	17	2992	70.0322	21	4334	83.3533	1.23529	1.44853	1.19021
GHITM	NM_014394	chr10	85898578	85901052	181	175294	523.842	169.5	146229	460.189	0.936464	0.834193	0.878488
CCSER2	NM_001284241	chr10	86087941	86089570	153	128378	424.278	144.5	97412.5	331.608	0.944444	0.758794	0.781582
GRID1	NM_017551	chr10	88125459	88127123	115	91168	450.354	90.5	79953.5	454.252	0.786957	0.876991	1.00866
GRID1	NM_017551	chr10	88159419	88161622	80	105517	667.586	69.5	91469.5	666.538	0.86875	0.86687	0.99843
WAPL	NM_015045	chr10	88279685	88282936	169	307850	899.255	155.5	242747	733.419	0.920118	0.788524	0.815585
WAPL	NM_015045	chr10	88295096	88295995	24	9153	215.543	27.5	10380	200.608	1.14583	1.13405	0.930712
LDB3	NM_007078	chr10	88470424	88472707	99	115767	623.556	84.5	98306	586.652	0.853535	0.849171	0.940817
BMPR1A	NM_004329	chr10	88514655	88518016	160	283368	962.751	154.5	224027	828.923	0.965625	0.790587	0.860994
SNCG	NM_003087	chr10	88718037	88720536	36	53296	769.382	23.5	25353	731.605	0.652778	0.475702	0.950899
AGAP11	NM_133447	chr10	88727057	88732032	145	257060	1526.87	105	142684	1344.85	0.724138	0.555061	0.880789
GLUD1	NM_005271	chr10	88852627	88856523	127	265836	1116.22	110.5	167733	906.548	0.870079	0.630964	0.812158
NUTM2A	NM_001099338	chr10	88963258	88964053	44	14868	187.875	49.5	15627	170.803	1.125	1.05105	0.909131
LOC439994	NR_029408	chr10	89100525	89103674	109	70158	633.301	104	61432.5	558.396	0.954128	0.875631	0.881723
MINPP1	NM_004897	chr10	89263668	89266587	172	262006	674.502	153	191720	576.38	0.889535	0.731741	0.854527
PAPSS2	NM_001015880	chr10	89419051	89420692	93	89357	402.054	85	77978.5	398.142	0.913978	0.872662	0.990271
ATAD1	NM_032810	chr10	89576285	89579014	114	196063	737.838	114	137516	587.2	1	0.701384	0.795839
PTEN	NM_000314	chr10	89621483	89625573	129	317468	1208.72	122.5	237106	1089.68	0.949612	0.746867	0.901516
STAMBPL1	NM_020799	chr10	90639400	90642421	130	161178	611.347	108	126229	527.01	0.830769	0.783165	0.862046
ACTA2	NM_001141945	chr10	90749976	90752126	118	156373	586.184	98	121170	580.571	0.830508	0.774878	0.990424
LIPA	NM_001127605	chr10	91010743	91012155	134	95335	299.133	119	75084.5	275.452	0.88806	0.787586	0.920835
IFIT2	NM_001547	chr10	91060940	91062086	21	11508	263.858	20.5	12132	282.922	0.97619	1.05422	1.07225
IFIT3	NM_001549	chr10	91087301	91088125	26	9551	181.851	27.5	10798.5	190.63	1.05769	1.13061	1.04828
IFIT1	NM_001270928	chr10	91151554	91153041	67	30021	330.208	60	22389.5	286.163	0.895522	0.745795	0.866614
IFIT5	NM_012420	chr10	91173641	91175971	115	176808	623.446	107.5	154728	562.888	0.934783	0.875122	0.902865
PANK1	NM_138316	chr10	91403091	91405722	134	164309	637.969	118	133412	593.515	0.880597	0.811961	0.930319
KIF20B	NM_016195	chr10	91460434	91462704	147	186114	680.794	114	118329	556.513	0.77551	0.635788	0.817447
HTR7	NM_000872	chr10	92607853	92608128	13	2947	80.0568	17	3529.5	78.2441	1.30769	1.19766	0.977357
HTR7	NM_000872	chr10	92615497	92618743	116	191520	731.266	99	151326	659.125	0.853448	0.790129	0.901348
RPP30	NM_006413	chr10	92631158	92633379	140	109424	399.562	116	71681.5	354.969	0.828571	0.65508	0.888395
PCGF5	NM_001257101	chr10	92921499	92924174	129	179609	729.649	99.5	144233	683.45	0.771318	0.803039	0.936683
PCGF5	NR_046310	chr10	92979902	92981884	138	97884	344.709	118	82773.5	331.969	0.855072	0.845628	0.96304
HECTD2	NM_182765	chr10	93169441	93171070	130	104797	468.74	116.5	91387	455.104	0.896154	0.872038	0.97091
TNKS2	NM_025235	chr10	93557217	93559798	174	211829	626.314	142.5	153560	463.601	0.818966	0.724922	0.740205
FGFBP3	NM_152429	chr10	93667677	93670032	127	130037	500.1	114.5	110604	469.73	0.901575	0.850558	0.939272
BTAF1	NM_003972	chr10	93682760	93685017	184	170718	506.115	170.5	124322	372.353	0.92663	0.72823	0.735708
CPEB3	NM_001178137	chr10	93999216	94000934	44	36559	419.687	34	28833	415.966	0.772727	0.78867	0.991133
MARCH5	NM_017824	chr10	94049714	94052594	165	241610	791.887	166	185264	619.062	1.00606	0.766787	0.781756
IDE	NM_004969	chr10	94332002	94335375	151	254803	786.234	133.5	185138	641.638	0.884106	0.726591	0.81609
KIF11	NM_004523	chr10	94350354	94354519	158	220512	1084.85	133.5	135485	898.414	0.844937	0.614411	0.828146
HHEX	NM_002729	chr10	94448814	94451473	157	175955	645.027	119.5	134429	617.917	0.761146	0.763996	0.95797
EXOC6	NM_019053	chr10	94607754	94609602	160	164100	475.801	139	132116	435.4	0.86875	0.805098	0.915088
CYP26A1	NM_000783	chr10	94833114	94834311	39	28355	326.103	37	24203	302.604	0.948718	0.853571	0.92794
MYOF	NM_133337	chr10	95240003	95243336	49	67803	706.636	36	32564.5	689.767	0.734694	0.480281	0.976128
CEP55	NM_018131	chr10	95255131	95257813	150	142140	638.1	113.5	97022	608.509	0.756667	0.682581	0.953626
FRA10AC1	NM_145246	chr10	95460911	95463159	117	120632	591.472	98	74037	489.579	0.837607	0.613743	0.827731
SLC35G1	NM_001134658	chr10	95653195	95655001	149	140011	460.944	137	109888	403.856	0.919463	0.784853	0.876151
PLCE1	NM_016341	chr10	95753131	95754332	79	56819	327.668	73	51971	335.657	0.924051	0.914676	1.02438
NOC3L	NM_022451	chr10	96121311	96123051	107	115970	427.596	100	73098.5	356.541	0.934579	0.630322	0.833827
TBC1D12	NM_015188	chr10	96161696	96164410	146	234705	646.235	121	193318	616.475	0.828767	0.823666	0.953948
HELLS	NM_001289068	chr10	96304268	96306940	165	172728	623.496	150.5	126270	547.149	0.912121	0.731031	0.877549
ACSM6	NM_207321	chr10	96942861	96943975	78	47779	284.598	84.5	43665	274.232	1.08333	0.913895	0.963577
PDLIM1	NM_020992	chr10	97049368	97051302	126	109957	480.162	113	89607	427.959	0.896825	0.814928	0.891279
SORBS1	NM_015385	chr10	97320048	97321724	78	66780	448.231	56.5	53575.5	431.832	0.724359	0.802269	0.963413
ALDH18A1	NM_002860	chr10	97415210	97417130	167	173441	468.967	141	124577	416.781	0.844311	0.718267	0.888722
TCTN3	NM_001143973	chr10	97452373	97454173	175	148190	410.747	158	109572	338.628	0.902857	0.739405	0.824421
C10orf131	NM_001130446	chr10	97666463	97668170	96	93427	454.286	73.5	70118.5	412.844	0.765625	0.750516	0.908776
CCNJ	NM_019084	chr10	97802764	97804835	142	182859	553.595	125	138234	487.616	0.880282	0.75596	0.880818
ENTPD1-AS1	NR_038444	chr10	97848963	97850524	61	34241	346.817	40.5	20920.5	320.296	0.663934	0.610978	0.92353
ZNF518A	NM_014803	chr10	97878472	97879628	40	25039	262.62	36	17691	200.573	0.9	0.706538	0.76374
ZNF518A	NM_014803	chr10	97884151	97884859	56	16817	156.117	26.5	6730	162.49	0.473214	0.40019	1.04083
ZNF518A	NM_001278525	chr10	97889050	97891411	129	190501	720.75	107	144634	608.521	0.829457	0.75923	0.844289
TLL2	NM_012465	chr10	98272930	98273971	36	16379	209.68	21	8554	188.454	0.583333	0.522254	0.898772
TM9SF3	NM_020123	chr10	98345174	98347974	159	252641	745.239	159	205780	611.167	1	0.814513	0.820095
PIK3AP1	NM_152309	chr10	98479449	98481123	70	71895	426.138	83.5	66411	374.29	1.19286	0.923722	0.87833
LCOR	NM_032440	chr10	98591282	98593871	125	179653	784.286	95	125289	687.784	0.76	0.697394	0.876956
C10orf12	NM_015652	chr10	98797232	98797767	24	7713	135.354	20.5	6714	138.357	0.854167	0.870478	1.02219
SLIT1	NM_003061	chr10	98955616	98956476	23	13383	254.731	28	13185.5	249.183	1.21739	0.985242	0.978218
ARHGAP19	NM_032900	chr10	99050645	99052782	121	110718	498.534	98.5	78453.5	436.562	0.81405	0.708588	0.875693
FRAT1	NM_005479	chr10	99078249	99079860	120	65850	302.019	103.5	51716.5	301.627	0.8625	0.785368	0.998702
FRAT2	NM_012083	chr10	99093416	99095307	120	95974	451.531	93	71651	388.26	0.775	0.746567	0.859875
RRP12	NM_015179	chr10	99159531	99161489	146	167837	511.897	124.5	122794	454.418	0.85274	0.731627	0.887715
PGAM1	NM_002629	chr10	99184914	99187879	154	240547	844.098	136.5	151942	683.927	0.886364	0.63165	0.810245
ZDHHC16	NM_198046	chr10	99204566	99207169	156	234510	747.388	137.5	160654	586.212	0.88141	0.68506	0.784347
MMS19	NM_001289404	chr10	99256832	99260078	188	297981	1048.24	149.5	197478	923.061	0.795213	0.66272	0.880582
MORN4	NM_178832	chr10	99392143	99394084	136	141352	530.224	127	108093	466.204	0.933824	0.764708	0.879259
PI4K2A	NM_018425	chr10	99399913	99402263	168	144213	434.685	141.5	114736	386.134	0.842262	0.795604	0.888306
AVPI1	NM_021732	chr10	99445661	99447733	147	100909	400.608	123	69189	340.735	0.836735	0.685657	0.850545
MARVELD1	NM_031484	chr10	99472811	99475210	147	223729	675.907	102.5	149936	645.028	0.697279	0.670166	0.954314
ZFYVE27	NM_001174120	chr10	99496771	99498307	187	187846	419.797	164	132778	362.175	0.877005	0.706842	0.86274
LINC00866	NR_108035	chr10	99608736	99610410	62	31664	424.027	41.5	23954	378.746	0.669355	0.756506	0.893212
R3HCC1L	NM_138469	chr10	99893937	99895737	132	133311	435.614	108.5	98838	380.306	0.82197	0.741409	0.873034
LOXL4	NM_032211	chr10	100027499	100029717	63	40012	533.109	56.5	37206	486.166	0.896825	0.929871	0.911946
PYROXD2	NM_032709	chr10	100173884	100175092	129	99659	352.169	91.5	51189.5	279.637	0.709302	0.513647	0.794042
HPS1	NM_001311345	chr10	100205371	100207288	165	176426	526.566	156	136878	457.461	0.945455	0.775838	0.868762
GOT1	NM_002079	chr10	101188652	101192103	199	345873	928.936	179	245118	767.824	0.899497	0.708694	0.826563
SLC25A28	NM_031212	chr10	101378521	101382271	192	315552	1181.19	155.5	224440	1041.51	0.809896	0.711262	0.881742
ENTPD7	NM_020354	chr10	101418265	101420484	192	200760	608.374	184	164628	533.364	0.958333	0.820021	0.876704
CUTC	NM_015960	chr10	101490587	101493723	193	276986	836.141	184.5	172145	680.713	0.955959	0.621494	0.814113
DNMBP	NM_015221	chr10	101764717	101770564	174	282308	1290.75	153	206575	1000.25	0.87931	0.731736	0.774937
ERLIN1	NM_006459	chr10	101944039	101947364	174	348433	958.843	153.5	213100	742.326	0.882184	0.611595	0.774189
CHUK	NM_001278	chr10	101988083	101990792	166	219508	627.715	164.5	153016	496.404	0.990964	0.697086	0.790812
CWF19L1	NM_001303405	chr10	102025605	102028322	207	208081	616.89	169	141773	484.168	0.816425	0.681336	0.784852
BLOC1S2	NM_001001342	chr10	102045029	102047111	183	206556	536.044	157.5	140130	455.935	0.860656	0.678412	0.850554
SCD	NM_005063	chr10	102105589	102109057	202	282627	843.19	166.5	200218	704.094	0.824257	0.708418	0.835036
OLMALINC	NR_026762	chr10	102132412	102135097	84	120599	831.365	58.5	51151	676.83	0.696429	0.424141	0.814119
NDUFB8	NM_001284367	chr10	102288226	102290453	173	200407	530.917	159.5	161133	470.745	0.921965	0.804029	0.886663
HIF1AN	NM_017902	chr10	102295006	102297211	137	121417	454.478	154	99136.5	368.68	1.12409	0.816496	0.811215
HIF1AN	NM_017902	chr10	102329381	102330680	99	80447	356.859	84.5	49982	272.197	0.853535	0.621303	0.762759
PAX2	NM_001304569	chr10	102430567	102430946	33	7542	95.3659	24.5	5646	99.3124	0.742424	0.748608	1.04138
PAX2	NM_001304569	chr10	102488235	102491278	47	61998	826.116	42	60379.5	816.965	0.893617	0.973894	0.988922
PAX2	NM_003988	chr10	102504294	102506247	58	54833	520.503	70	50214.5	441.462	1.2069	0.915772	0.848146
PAX2	NM_003989	chr10	102586073	102589348	108	142190	815.684	92.5	112896	799.576	0.856481	0.793983	0.980252
SLF2	NM_001243770	chr10	102671906	102674005	212	191355	559.911	183.5	135002	433.146	0.865566	0.705503	0.773597
SEMA4G	NM_017893	chr10	102728720	102730045	138	91713	350.792	91.5	56995.5	323.14	0.663043	0.621455	0.921174
C10orf2	NM_001163812	chr10	102746153	102748695	198	373251	837.891	182	250986	675.345	0.919192	0.672432	0.806005
LZTS2	NM_032429	chr10	102756229	102760696	159	493290	1858	125.5	324870	1668.96	0.789308	0.658577	0.898256
SFXN3	NM_030971	chr10	102790374	102793338	115	216958	891.995	89.5	136100	780.355	0.778261	0.62731	0.874842
SFXN3	NM_030971	chr10	102802120	102803575	76	58794	431.796	51.5	38198.5	360.688	0.677632	0.649701	0.835319
KAZALD1	NM_030929	chr10	102819137	102823012	122	306291	1388.56	96	183669	1254.13	0.786885	0.599655	0.903191
KAZALD1	NM_030929	chr10	102825678	102827815	92	118110	774.85	64	79783.5	736.968	0.695652	0.675502	0.951111
LINC01514	NR_120620	chr10	102921701	102922053	27	6864	101.103	33.5	7258	89.0008	1.24074	1.0574	0.880299
LBX1	NM_006562	chr10	102973325	102974558	29	23639	345.581	34	26717.5	315.704	1.17241	1.13023	0.913546
BTRC	NM_033637	chr10	103113178	103115094	190	189234	448.164	180	142722	390.502	0.947368	0.754206	0.871338
POLL	NM_001308382	chr10	103329409	103330947	69	51651	456.892	67.5	46368.5	407.462	0.978261	0.897727	0.891811
POLL	NM_001308382	chr10	103346660	103349298	210	294082	720.861	186.5	206256	580.4	0.888095	0.701357	0.805148
FBXW4	NM_022039	chr10	103453024	103455447	183	302894	686.176	168	250888	613.067	0.918033	0.828301	0.893454
NPM3	NM_006993	chr10	103541374	103544129	199	284268	726.594	154.5	170066	568.292	0.776382	0.598258	0.782131
MGEA5	NM_012215	chr10	103576467	103579737	190	299380	888.949	190.5	224038	616.126	1.00263	0.748338	0.693095
KCNIP2	NM_173194	chr10	103590455	103590789	24	6266	99.1171	24	4930.5	82.9626	1	0.786866	0.837016
KCNIP2	NM_173194	chr10	103599080	103600777	70	48701	447.744	30.5	21208.5	389.418	0.435714	0.435484	0.869732
C10orf76	NM_024541	chr10	103813160	103816558	195	262690	887.998	154	179002	769.002	0.789744	0.681419	0.865995
HPS6	NM_024747	chr10	103824473	103826675	194	263841	518.019	177.5	203216	453.9	0.914948	0.770223	0.876223
LDB1	NM_003893	chr10	103873018	103875320	128	149694	589.568	94.5	94717	511.803	0.738281	0.632737	0.868098
LDB1	NM_001113407	chr10	103878661	103881119	154	191717	639.248	101.5	114426	553.091	0.659091	0.596846	0.865222
PPRC1	NM_001288728	chr10	103892017	103894622	207	321667	766.673	205.5	254002	621.369	0.992754	0.789643	0.810474
NOLC1	NM_001284389	chr10	103911367	103913802	191	239685	574.026	181.5	177818	469.586	0.950262	0.741884	0.818057
NOLC1	NM_001284389	chr10	103929392	103929832	29	7804	109.028	25.5	7172	120.044	0.87931	0.919016	1.10104
ELOVL3	NM_152310	chr10	103989706	103992038	142	225223	731.135	104	156182	701.986	0.732394	0.693455	0.960132
PITX3	NM_005029	chr10	104000772	104001946	67	38726	307.167	60.5	27233	276.048	0.902985	0.703223	0.898689
GBF1	NM_001199379	chr10	104004603	104006765	199	185322	459.321	191	145653	402.203	0.959799	0.785946	0.875647
NFKB2	NM_002502	chr10	104153334	104156702	150	271262	1179.12	113.5	196316	1114.02	0.756667	0.723715	0.944785
NFKB2	NM_001261403	chr10	104158778	104159753	86	39699	237.575	63.5	26660.5	206.657	0.738372	0.671566	0.86986
PSD	NR_073110	chr10	104168300	104169500	122	85897	364.173	99.5	68407	339.572	0.815574	0.796384	0.932447
PSD	NM_001270965	chr10	104179419	104182898	192	389366	1100.46	137	262332	956.532	0.713542	0.673743	0.869211
CUEDC2	NM_024040	chr10	104191105	104193053	171	185275	446.211	140.5	116940	380.526	0.821637	0.631173	0.852795
RPARP-AS1	NR_038937	chr10	104209101	104211741	192	363049	853.748	158.5	236577	724.236	0.825521	0.651639	0.848302
MFSD13A	NM_024789	chr10	104220684	104222051	62	46657	340.974	41	22976.5	299.691	0.66129	0.492456	0.878926
MFSD13A	NM_024789	chr10	104222677	104223521	30	14465	202.04	21	9369.5	218.211	0.7	0.647736	1.08004
ACTR1A	NM_005736	chr10	104260613	104265089	202	321331	1487.61	166	210136	1285.83	0.821782	0.653957	0.86436
TRIM8	NM_030912	chr10	104401537	104406632	145	492220	1772.17	120	329542	1598.67	0.827586	0.6695	0.902097
SFXN2	NM_178858	chr10	104472850	104475689	179	322753	950.447	133.5	218616	824.094	0.74581	0.677349	0.867059
WBP1L	NM_001083913	chr10	104503093	104504919	180	146894	395.598	156	104712	333.182	0.866667	0.712837	0.842224
BORCS7-ASMT	NR_037644	chr10	104613239	104615680	180	115237	434.964	179	89017	292.567	0.994444	0.772469	0.672623
CNNM2	NM_017649	chr10	104676438	104679219	193	214432	751.398	178	169074	754.921	0.92228	0.788474	1.00469
NT5C2	NM_012229	chr10	104951537	104954274	187	228864	590.346	183.5	193474	582.429	0.981283	0.845364	0.98659
PCGF6	NM_032154	chr10	105109305	105111565	164	219319	549.811	143	157186	439.417	0.871951	0.716698	0.799215
TAF5	NM_006951	chr10	105126901	105129311	200	224702	570.851	179.5	173754	488.766	0.8975	0.773266	0.856206
PDCD11	NM_014976	chr10	105154795	105158123	196	410931	1070.41	180	271240	829.437	0.918367	0.660061	0.774878
CALHM2	NR_024552	chr10	105210193	105212743	142	181685	747.245	118.5	122042	676.257	0.834507	0.671726	0.905
SH3PXD2A-AS1	NR_038940	chr10	105419732	105421961	30	38687	650.559	19.5	22186	608.942	0.65	0.573474	0.936029
SH3PXD2A-AS1	NR_038940	chr10	105451722	105453518	70	64052	483.432	46	34817.5	442.705	0.657143	0.543582	0.915755
SH3PXD2A-AS1	NR_038940	chr10	105531886	105533028	33	21831	316.113	37.5	19393	280.726	1.13636	0.888324	0.888054
OBFC1	NM_024928	chr10	105676492	105678747	140	148411	465.534	104.5	81350.5	399.182	0.746429	0.548143	0.857471
SLK	NM_014720	chr10	105725777	105728889	172	263336	816.381	179.5	201210	651.364	1.0436	0.764079	0.797867
SFR1	NM_145247	chr10	105880441	105883253	126	129227	705.844	91	75899	585.085	0.722222	0.587331	0.828915
CFAP43	NM_025145	chr10	105990972	105992668	179	117746	404.672	173.5	94014.5	336.466	0.969274	0.798452	0.831454
GSTO1	NM_004832	chr10	106014014	106015972	188	199132	521.862	157.5	147912	443.171	0.837766	0.742786	0.849211
GSTO2	NM_183239	chr10	106027475	106029746	197	196728	664.184	185	144469	511.478	0.939086	0.734359	0.770086
GSTO2	NM_001191015	chr10	106034363	106036175	175	159441	460.564	141	105528	361.07	0.805714	0.661859	0.783974
ITPRIP	NM_001272013	chr10	106096734	106099862	191	250532	752.752	165.5	193130	713.338	0.866492	0.77088	0.947641
XPNPEP1	NM_001167604	chr10	111681937	111683705	183	191670	484.923	181	152218	395.399	0.989071	0.794167	0.815386
ADD3-AS1	NR_038943	chr10	111766952	111769335	160	187499	656.113	135	160900	681.351	0.84375	0.858138	1.03847
MXI1	NM_001008541	chr10	111966938	111971488	111	294023	1707.64	98	223952	1608.03	0.882883	0.761684	0.941665
MXI1	NM_005962	chr10	111984875	111987562	110	73846	694.898	77.5	50524	629.61	0.704545	0.684181	0.906047
SMNDC1	NM_005871	chr10	112063276	112065587	178	220973	618.303	181	173766	475.485	1.01685	0.786365	0.769015
DUSP5	NM_004419	chr10	112255669	112261617	190	496492	1524.65	177.5	357340	1221.71	0.934211	0.719731	0.801305
DUSP5	NM_004419	chr10	112289745	112291584	41	45498	568.546	24.5	17587.5	470.315	0.597561	0.386555	0.827224
SMC3	NM_005445	chr10	112326311	112328860	194	273718	620.906	178.5	216966	492.515	0.920103	0.792664	0.793221
RBM20	NM_001134363	chr10	112403197	112405024	159	163053	464.885	142.5	145738	428.795	0.896226	0.893811	0.922368
RBM20	NM_001134363	chr10	112431620	112432710	85	54696	273.009	105	62061.5	256.084	1.23529	1.13466	0.938008
PDCD4	NM_001199492	chr10	112631198	112633095	122	128123	501.233	105.5	105694	459.135	0.864754	0.824942	0.91601
SHOC2	NM_007373	chr10	112677456	112680996	188	321423	1096.09	158	222794	967.933	0.840426	0.693149	0.883078
GPAM	NM_001244949	chr10	113942579	113944483	197	212570	532.306	173	141716	415.048	0.878173	0.666679	0.779718
VTI1A	NM_145206	chr10	114205274	114208504	211	399358	890.871	192	289795	767.032	0.909953	0.725652	0.860991
TCF7L2	NM_001146286	chr10	114709358	114715891	128	344445	1500.28	115.5	260981	1352.44	0.902344	0.757686	0.901462
HABP2	NM_004132	chr10	115322977	115323446	37	9241	115.943	57.5	17047.5	123.022	1.55405	1.84477	1.06106
CASP7	NM_033338	chr10	115438440	115441104	192	323656	758.844	192	270710	675.961	1	0.836414	0.890777
NHLRC2	NM_198514	chr10	115613310	115616108	179	296199	883.236	181	243308	731.513	1.01117	0.821436	0.828219
ADRB1	NM_000684	chr10	115802343	115804215	107	99942	533.4	93	88651.5	529.986	0.869159	0.887029	0.993599
MIR2110	NR_031747	chr10	115932550	115934952	203	202466	585.914	189	171046	552.411	0.931034	0.844811	0.942819
ABLIM1	NM_006720	chr10	116285142	116287242	108	85014	449.836	68.5	41015	343.337	0.634259	0.48245	0.763248
ABLIM1	NM_002313	chr10	116391315	116393620	60	43618	523.71	51	29746.5	466.015	0.85	0.681978	0.889834
LOC101927692	NR_120628	chr10	116526955	116528507	104	90050	375.76	91.5	74903	398.478	0.879808	0.831793	1.06046
FAM160B1	NM_020940	chr10	116581043	116583472	205	208163	549.133	188	191226	508.152	0.917073	0.918636	0.925371
TRUB1	NM_139169	chr10	116697598	116699281	206	191119	394.899	191.5	149070	315.969	0.929612	0.779983	0.800125
ATRNL1	NM_001276282	chr10	116852592	116853815	43	25509	315.286	42.5	24928.5	310.78	0.988372	0.977243	0.985708
PNLIPRP2	NM_005396	chr10	118386950	118387522	49	14357	129.064	45.5	16048	143.052	0.928571	1.11778	1.10838
HSPA12A	NM_025015	chr10	118500842	118503151	177	211713	662.889	154	169308	602.732	0.870056	0.799708	0.909251
ENO4	NM_001242699	chr10	118607914	118609888	144	194288	565.203	123	142565	502.137	0.854167	0.733782	0.888418
SHTN1	NM_001127211	chr10	118763183	118766574	189	259337	804.634	164.5	194696	708.311	0.87037	0.750745	0.880289
MIR3663	NR_037436	chr10	118927694	118928118	12	2752	121.24	24.5	5344	109.587	2.04167	1.94186	0.903881
PDZD8	NM_173791	chr10	119133005	119136083	170	355474	949.621	147	269698	871.263	0.864706	0.758698	0.917484
CASC2	NR_026939	chr10	119805155	119807536	153	264114	746.175	155.5	224132	623.797	1.01634	0.84862	0.835993
FAM204A	NM_001134672	chr10	120100583	120102364	178	176330	411.463	172	147816	351.154	0.966292	0.838289	0.853427
CACUL1	NM_153810	chr10	120512653	120515242	221	265871	641.321	211.5	205044	519.199	0.957014	0.771218	0.809577
NANOS1	NM_199461	chr10	120788630	120790430	60	40744	494.513	46.5	33154.5	487.324	0.775	0.813727	0.985461
EIF3A	NM_003750	chr10	120838113	120841696	199	399539	936.32	204.5	296440	721.219	1.02764	0.741955	0.77027
FAM45B	NR_027141	chr10	120863287	120864830	162	150156	433.109	143	108660	397.267	0.882716	0.723647	0.917244
SFXN4	NM_213649	chr10	120924006	120925968	147	164184	508.221	127	127842	448.048	0.863946	0.778648	0.8816
PRDX3	NR_126106	chr10	120936971	120938903	180	188391	492.243	175	132502	407.606	0.972222	0.703332	0.82806
GRK5	NM_005308	chr10	120965774	120968281	137	179216	761.01	114	141872	707.447	0.832117	0.791626	0.929616
RGS10	NM_002925	chr10	121249140	121249487	53	12332	90.6394	34.5	8049	90.846	0.650943	0.652692	1.00228
RGS10	NM_001005339	chr10	121300853	121303303	158	229163	747.335	136.5	181548	691.491	0.863924	0.792224	0.925276
TIAL1	NM_001033925	chr10	121354455	121357544	177	290961	890.982	162.5	191674	715.203	0.918079	0.658762	0.802713
BAG3	NM_004281	chr10	121410205	121412700	179	266498	644.249	153	196966	594.51	0.854749	0.739088	0.922795
INPP5F	NM_014937	chr10	121484247	121486875	181	215373	661.92	167.5	171080	602.528	0.925414	0.794341	0.910273
MCMBP	NM_001256378	chr10	121630702	121633358	188	352380	814.704	180.5	273768	713.414	0.960106	0.776911	0.875673
SEC23IP	NR_037771	chr10	121651289	121653566	213	290568	648.518	203	217320	542.511	0.953052	0.747916	0.83654
WDR11-AS1	NR_033850	chr10	122609946	122612409	172	203243	637.733	168.5	133438	475.018	0.979651	0.656544	0.744854
WDR11-AS1	NR_033850	chr10	122738438	122739626	34	18994	261.469	47.5	19408.5	266.565	1.39706	1.02182	1.01949
FGFR2	NM_022970	chr10	123356841	123358703	119	131421	525.534	84.5	87029.5	473.202	0.710084	0.662219	0.90042
ATE1	NM_007041	chr10	123686221	123688837	180	340108	801.855	171	269180	695.519	0.95	0.791453	0.867387
NSMCE4A	NM_017615	chr10	123733259	123735192	181	237285	604.909	169.5	195852	522.116	0.936464	0.825389	0.863132
TACC2	NM_001291879	chr10	123871518	123874033	157	216196	615.726	118.5	165512	596.803	0.754777	0.765562	0.969268
PLEKHA1	NM_001001974	chr10	124133699	124135796	153	182793	488.841	146.5	157980	449.05	0.957516	0.864256	0.9186
DMBT1	NM_004406	chr10	124325429	124325788	14	2739	82.5605	21.5	4863	88.5238	1.53571	1.77547	1.07223
LOC399815	NR_027282	chr10	124637933	124640211	101	90993	628.413	55	50246	520.341	0.544554	0.552196	0.828025
C10orf88	NM_024942	chr10	124712467	124714164	182	124966	391.35	180	105584	315.954	0.989011	0.844898	0.807343
PSTK	NM_153336	chr10	124739416	124740570	121	53095	264.637	113	42906	219.619	0.933884	0.808099	0.82989
IKZF5	NM_001271840	chr10	124766982	124769529	196	286404	760.012	172.5	205727	633.97	0.880102	0.71831	0.834157
HMX3	NM_001105574	chr10	124898861	124900212	23	20487	351.866	31.5	25173	351.502	1.36957	1.22873	0.998966
BUB3	NM_004725	chr10	124913768	124915511	196	251205	535.579	173.5	196005	445.858	0.885204	0.780259	0.832478
CHST15	NM_015892	chr10	125753804	125755851	52	53244	518.436	44.5	42596.5	526.997	0.855769	0.800024	1.01651
CHST15	NM_014863	chr10	125850575	125854148	146	325247	1025.61	124.5	245792	965.705	0.85274	0.75571	0.941591
OAT	NM_000274	chr10	126105980	126108360	167	190893	576.516	142.5	146903	535.117	0.853293	0.769557	0.928192
NKX1-2	NM_001146340	chr10	126137845	126139202	61	37850	361.1	45.5	27800.5	331.547	0.745902	0.734491	0.918158
LHPP	NM_001167880	chr10	126149911	126151475	197	158083	393.706	193.5	113114	347.202	0.982234	0.715539	0.88188
FAM53B	NM_014661	chr10	126431282	126433516	116	163168	594.611	102	121714	581.394	0.87931	0.745943	0.977771
METTL10	NM_001304467	chr10	126479128	126481819	210	330880	851.992	205	282009	797.153	0.97619	0.8523	0.935634
FAM175B	NM_032182	chr10	126489684	126491781	216	222629	483.074	209.5	183491	404.041	0.969907	0.824201	0.836396
ZRANB1	NM_017580	chr10	126604207	126607455	180	355372	973.649	181	277832	786.859	1.00556	0.781808	0.808154
CTBP2	NM_001290215	chr10	126840696	126841119	19	5709	129.595	21	6549.5	122.166	1.10526	1.14722	0.942679
CTBP2	NM_001290214	chr10	126846379	126851051	150	423219	1524.71	152.5	336974	1442.56	1.01667	0.796215	0.946118
EDRF1	NM_001202438	chr10	127406991	127409656	212	329698	830.844	193	238844	681.629	0.910377	0.724433	0.820406
BCCIP	NM_078468	chr10	127510626	127513840	205	385013	960.302	185	305442	819.232	0.902439	0.793328	0.853098
FANK1	NM_145235	chr10	127583542	127585931	169	284867	714.158	167.5	253508	629.567	0.991124	0.889917	0.881552
DOCK1	NM_001380	chr10	128592668	128595588	148	280689	907.195	148	209644	765.218	1	0.746892	0.843499
PTPRE	NM_001316676	chr10	129704929	129706366	110	88712	379.484	94.5	76212	374.643	0.859091	0.859095	0.987243
MKI67	NM_002417	chr10	129922685	129925590	199	301526	766.102	187.5	237002	695.683	0.942211	0.786007	0.908081
LINC01163	NR_120619	chr10	130008245	130009424	97	58629	257.23	100.5	63632	276.223	1.03608	1.08533	1.07383
LINC01163	NR_120619	chr10	130427923	130428246	11	2578	92.6972	19.5	4747.5	94.8175	1.77273	1.84154	1.02287
MGMT	NM_002412	chr10	131264832	131266170	69	43873	352.274	47.5	21567	342.848	0.688406	0.491578	0.973242
EBF3	NM_001005463	chr10	131761865	131763238	28	12838	227.481	23.5	9956	274.944	0.839286	0.77551	1.20865
LINC00959	NR_034125	chr10	131907738	131910990	79	115898	920.81	63	67269.5	762.71	0.797468	0.58042	0.828303
GLRX3	NM_001199868	chr10	131933882	131936540	115	122429	566.449	108	95550.5	445.6	0.93913	0.780456	0.786655
BNIP3	NM_004052	chr10	133794283	133796164	101	75325	451.824	94.5	54483.5	372.533	0.935644	0.723312	0.824509
BNIP3	NM_004052	chr10	133836530	133837529	16	6896	220.723	17.5	9025	238.587	1.09375	1.30873	1.08093
DPYSL4	NM_006426	chr10	133999979	134001265	30	12468	300.235	20.5	6013.5	277.372	0.683333	0.482315	0.92385
STK32C	NM_173575	chr10	134061708	134062644	36	16799	206.893	17	7128	200.56	0.472222	0.424311	0.969392
STK32C	NM_173575	chr10	134119970	134122435	78	98625	675.406	53.5	61042.5	624.168	0.685897	0.618935	0.924137
LRRC27	NM_001143759	chr10	134142788	134146507	96	111269	958.65	66.5	68240.5	807.534	0.692708	0.613293	0.842366
PWWP2B	NM_001098637	chr10	134209281	134212332	97	93366	862.223	62	55102.5	742.94	0.639175	0.590177	0.861656
C10orf91	NM_173541	chr10	134260444	134262037	35	22337	410.765	12.5	7507	418.029	0.357143	0.336079	1.01768
INPP5A	NM_005539	chr10	134349659	134352549	63	69758	838.244	60	49341.5	696.517	0.952381	0.707324	0.830924
CFAP46	NM_001200049	chr10	134755169	134756666	58	37200	339.492	36.5	17990.5	286.166	0.62931	0.483616	0.842923
KNDC1	NM_152643	chr10	134973202	134974836	59	36273	364.821	36	19974.5	317.33	0.610169	0.550671	0.869824
MIR202HG	NR_108079	chr10	135074703	135075883	84	49467	269.857	73	36332	246.693	0.869048	0.734469	0.914162
ZNF511	NM_145806	chr10	135120857	135123629	109	137467	702.554	97.5	92922	544.9	0.894495	0.675959	0.775599
TUBGCP2	NR_046330	chr10	135131978	135132612	38	11195	151.077	30.5	9031.5	154.018	0.802632	0.806744	1.01946
FUOM	NM_001098483	chr10	135169665	135171875	96	108956	519.939	53	46342.5	455.25	0.552083	0.425332	0.875583
ECHS1	NM_004092	chr10	135185592	135187540	93	36315	438.247	68.5	25127.5	361.458	0.736559	0.691932	0.824781
PAOX	NM_152911	chr10	135191559	135193488	49	41003	495.356	37	29170	477.182	0.755102	0.711411	0.963311
MTG1	NM_138384	chr10	135207122	135209107	103	96897	468.128	96.5	67123.5	350.587	0.936893	0.69273	0.748912
CYP2E1	NM_000773	chr10	135333599	135334639	53	17751	225.87	34.5	10085.5	174.923	0.650943	0.568165	0.774439
RIC8A	NM_021932	chr11	206111	210292	172	461654	1463.77	154.5	298480	1279	0.898256	0.646546	0.873771
PSMD13	NM_175932	chr11	235218	238642	169	298655	1037.92	163	201420	851.201	0.964497	0.674422	0.820103
ATHL1	NM_025092	chr11	287859	290108	88	84577	633.741	70.5	57018	493.216	0.801136	0.674155	0.778262
IFITM2	NM_006435	chr11	307767	309557	75	59708	456.365	63.5	36578.5	380.389	0.846667	0.612623	0.833518
IFITM3	NR_049759	chr11	318848	321251	149	157489	752.94	114	100556	699.976	0.765101	0.638499	0.929656
B4GALNT4	NM_178537	chr11	355632	356474	36	15777	278.901	30.5	12646.5	262.925	0.847222	0.801578	0.942716
B4GALNT4	NM_178537	chr11	368904	370850	70	51452	438.198	43.5	23710.5	407.523	0.621429	0.460828	0.929997
PKP3	NM_007183	chr11	393372	395852	146	225432	670.551	138	147236	571.447	0.945205	0.65313	0.852204
SIGIRR	NM_001135054	chr11	405902	407653	54	28207	316.007	35.5	17798	307.976	0.657407	0.630978	0.974586
[truncated: 11,811 more rows]

## Sheet: Gene_Expression_HCT116
Supplementary Data 1. Peak height, area, width and gene expression levels in different conditions.
Refseq ID	Expression Level, 100 uM MET	Expression Level, 3 uM MET	log2(Expression Fold Change)	Benjamini-Hochberg adjusted p-value
NM_000014	5.26226	5.8528	1.03031	0.168306
NM_000015	2.63099	2.74762	0.462727	0.914574
NM_000017	5.55325	5.34829	-0.380254	0.874368
NM_000019	11.8322	10.0743	-2.13172	4.99e-16
NM_000024	3.51945	3.72173	0.604149	0.824434
NM_000027	-0.0257711	0.00445744	0.173516	0.965107
NM_000028	0.360989	0.300689	-0.381289	0.906676
NM_000029	0.0614889	0.0546597	-0.0379166	0.995562
NM_000030	-1.01024	-1.01146	-0.00665083	0.995562
NM_000033	7.66331	7.49042	-0.259516	0.888531
NM_000034	7.3239	6.60415	-1.04367	0.0337599
NM_000035	2.3505	2.45743	0.46135	0.914574
NM_000046	8.28438	7.63034	-0.86786	0.0353824
NM_000048	-1.03197	-0.999083	0.185595	0.918827
NM_000050	0.868401	0.961443	0.550265	0.833523
NM_000051	10.7072	11.211	0.61333	0.0840997
NM_000052	3.67573	3.96291	0.821074	0.608921
NM_000059	10.6404	10.3603	-0.345563	0.598572
NM_000064	4.72118	5.09237	0.727043	0.577836
NM_000067	6.05725	5.69316	-0.648799	0.523444
NM_000069	1.44944	1.3614	-0.489179	0.891745
NM_000074	0.407608	0.506239	0.607614	0.715454
NM_000075	13.2701	12.9943	-0.332421	0.547451
NM_000076	-0.978572	-1.01778	-0.245802	0.914574
NM_000080	3.96895	4.22721	0.68055	0.721942
NM_000081	-1.05225	-1.05472	-0.0150894	0.995562
NM_000084	-0.536101	-0.485026	0.281986	0.906592
NM_000085	-1.03176	-1.06666	-0.202826	0.918827
NM_000087	0.487558	0.488072	-0.00480742	0.997071
NM_000088	9.80799	11.1749	1.43007	0.00143859
NM_000089	-0.536101	-0.485026	0.281986	0.906592
NM_000090	2.29637	2.3881	0.404292	0.918827
NM_000091	7.81673	8.86022	0.686982	0.77499
NM_000092	8.93687	9.44172	0.526265	0.445562
NM_000094	8.5183	8.60124	0.113353	0.956349
NM_000096	0.382691	0.479393	0.596226	0.721942
NM_000097	14.4595	13.2613	-1.43975	5.03e-08
NM_000098	2.49876	2.46327	-0.168399	0.983096
NM_000099	9.12401	9.1182	-0.00431144	0.995562
NM_000100	11.5913	11.0915	-0.600307	0.0984199
NM_000101	11.0701	10.2815	-0.953938	0.00196067
NM_000102	1.51055	1.44637	-0.336246	0.918827
NM_000104	7.10521	6.55933	-0.651304	0.456998
NM_000107	8.67652	7.92863	-1.03956	0.0335503
NM_000110	6.21196	6.57327	0.565178	0.5573
NM_000111	1.37659	1.41988	0.230702	0.968725
NM_000112	10.1626	10.6316	0.539324	0.279519
NM_000113	10.8673	11.2718	0.457908	0.391595
NM_000117	11.6442	11.759	0.138627	0.918827
NM_000118	0.958253	0.953904	-0.0246553	0.995562
NM_000122	-1.05225	-1.05472	-0.0150894	0.995562
NM_000123	5.16941	5.47118	0.571443	0.685249
NM_000124	9.313	10.2839	1.1943	7e-05
NM_000126	7.3637	6.53751	-1.17491	0.00950289
NM_000127	10.6451	10.569	-0.177875	0.918827
NM_000128	-1.0322	-1.03561	-0.0214056	0.995562
NM_000130	5.36054	5.51964	0.292679	0.918827
NM_000132	4.06242	4.2298	0.396819	0.914574
NM_000137	9.0651	8.03688	-1.31199	8.01e-05
NM_000138	6.31818	6.94498	0.904195	0.118192
NM_000142	3.59415	3.31847	-0.880069	0.584606
NM_000143	11.3438	9.50125	-2.24589	3.8e-17
NM_000146	15.2275	16.0894	1.03572	0.000225231
NM_000147	10.1092	10.0642	-0.0674461	0.983096
NM_000148	0.146389	0.228316	0.5108	0.781452
NM_000149	0.686938	0.736067	0.279834	0.924432
NM_000152	1.2317	1.2914	0.336696	0.918827
NM_000154	9.49777	8.24162	-1.5878	2.08e-06
NM_000155	6.20955	6.29167	0.133974	0.974261
NM_000156	9.11986	7.31945	-2.28118	8.8e-12
NM_000158	10.6788	10.9368	0.305065	0.676727
NM_000161	8.24932	7.76996	-0.63142	0.184005
NM_000164	2.57113	2.8236	0.90747	0.606102
NM_000165	3.40598	3.38962	-0.0531098	0.995562
NM_000169	10.2105	9.2431	-1.18704	0.000107717
NM_000170	7.55289	8.35605	0.940497	0.0657486
NM_000173	6.7458	6.66703	-0.12202	0.974513
NM_000177	-1.03197	-0.999083	0.185595	0.918827
NM_000178	4.21013	4.22868	0.0328103	0.995562
NM_000180	2.81603	2.69795	-0.450164	0.914574
NM_000182	12.4691	12.0649	-0.486854	0.209338
NM_000184	5.13623	4.93875	-0.397028	0.88779
NM_000185	1.43909	1.52964	0.476684	0.901674
NM_000186	3.26072	3.59771	1.09804	0.38955
NM_000187	3.69894	4.47169	2.09342	0.00706497
NM_000189	11.7213	10.6816	-1.38882	0.00258221
NM_000191	6.28052	6.44117	0.201033	0.924004
NM_000193	3.0973	3.26534	0.585835	0.850517
NM_000194	11.328	9.66384	-2.02744	4.34e-14
NM_000196	8.68068	7.9469	-0.967305	0.0270956
NM_000197	4.2374	6.00309	3.57082	4.34e-10
NM_000199	9.8017	10.9139	1.35867	1.57e-06
NM_000201	9.06474	9.49511	0.538115	0.210416
NM_000206	-0.570616	-0.55613	0.0882503	0.986436
NM_000209	6.44089	6.15935	-0.44973	0.724069
NM_000212	3.78021	4.24904	1.27566	0.197278
NM_000213	0.444435	0.475135	0.178568	0.974513
NM_000214	11.8772	11.7614	-0.140123	0.918827
NM_000215	7.67548	7.60991	-0.253586	0.918827
NM_000218	0.0744283	-0.00269135	-0.484648	0.792928
NM_000219	-1.03197	-0.999083	0.185595	0.918827
NM_000221	4.02745	3.57652	-1.2947	0.205977
NM_000223	2.46112	2.85278	1.8981	0.0472748
NM_000224	2.9304	2.90271	-0.0846461	0.995562
NM_000226	2.54526	2.70019	0.606494	0.845898
NM_000228	5.44105	7.40494	2.97524	1.1e-12
NM_000229	8.1195	7.81062	-0.427812	0.589905
NM_000231	2.0458	1.95918	-0.411489	0.918827
NM_000232	10.451	10.4323	-0.0299989	0.995562
NM_000239	1.39954	1.34749	-0.288147	0.943052
NM_000250	2.82882	3.52301	2.7632	0.000925997
NM_000251	5.63815	4.91979	-1.3424	0.0544171
NM_000252	8.83465	8.72268	-0.14599	0.918827
NM_000255	10.1436	9.89438	-0.3045	0.679923
NM_000256	3.85609	4.0078	0.429406	0.914256
NM_000257	0.166317	0.249609	0.518436	0.77953
NM_000259	1.68923	1.86108	0.88348	0.603762
NM_000260	-0.0973541	-0.0976225	-0.00660651	0.995562
NM_000262	10.6566	10.303	-0.434283	0.350046
NM_000263	9.33661	9.1985	-0.180984	0.914574
NM_000266	0.470453	0.503033	0.188365	0.971033
NM_000270	12.0932	12.2642	0.17725	0.918759
NM_000271	10.8274	11.8005	1.15791	0.00022581
NM_000273	6.16379	6.50221	0.529117	0.581289
NM_000277	4.58527	4.95315	0.798656	0.49327
NM_000286	9.01111	9.09128	0.0705583	0.983096
NM_000288	8.01455	7.82751	-0.257091	0.86663
NM_000289	3.45653	3.30234	-0.462621	0.910861
NM_000290	4.48607	4.50742	0.0472593	0.995562
NM_000291	14.1221	12.7158	-1.69061	3.78e-11
NM_000292	10.2	9.64194	-0.682036	0.0603928
NM_000293	2.195	2.2274	0.144538	0.98688
NM_000294	8.1976	8.1606	-0.0536935	0.989927
NM_000295	1.82885	1.88954	0.2778	0.949902
NM_000297	9.81731	9.42178	-0.501558	0.299142
NM_000303	11.5368	11.4305	-0.230824	0.907398
NM_000305	1.42308	1.45895	0.184551	0.983096
NM_000310	8.01863	7.24102	-1.03609	0.0170712
NM_000312	2.02414	2.21909	0.904646	0.599435
NM_000317	9.87894	9.53004	-0.447859	0.45431
NM_000320	5.22336	4.69543	-1.05777	0.218698
NM_000321	11.4049	10.3936	-1.23705	5.38e-05
NM_000324	2.93527	3.24125	1.0773	0.437764
NM_000325	4.22791	4.27418	0.133753	0.986202
NM_000326	2.23545	2.38594	0.63452	0.831978
NM_000327	5.22151	4.93432	-0.557664	0.739734
NM_000328	7.36328	7.65615	0.387303	0.68917
NM_000329	7.74875	8.05923	0.418008	0.616856
NM_000333	3.40365	3.49336	0.285639	0.944018
NM_000334	6.30927	6.77369	0.290147	0.918827
NM_000336	2.78074	2.60141	-0.729357	0.763539
NM_000341	1.02333	1.01173	-0.0712015	0.995562
NM_000342	1.01308	1.17316	0.899215	0.487361
NM_000343	-1.05453	-1.02329	0.19427	0.918827
NM_000345	0.0614889	0.0546597	-0.0379166	0.995562
NM_000346	12.2578	12.2468	-0.0353412	0.995562
NM_000347	3.07043	2.9159	-0.572984	0.864497
NM_000348	0.878951	0.973256	0.556016	0.829384
NM_000349	3.59743	3.55383	-0.137285	0.986436
NM_000350	5.54176	7.65818	2.72827	1.85e-07
NM_000353	2.59853	2.64098	0.11735	0.992153
NM_000354	-0.64558	-0.59727	0.257193	0.914574
NM_000355	3.07781	3.63676	1.96495	0.0285352
NM_000358	2.78508	2.61479	-0.642113	0.827287
NM_000359	7.41752	7.19295	-0.349078	0.809534
NM_000361	4.68377	4.96192	0.570653	0.762089
NM_000362	7.58982	7.41448	-0.252263	0.891745
NM_000363	8.91593	8.80617	-0.143671	0.918827
NM_000366	-0.497338	-0.48016	0.103553	0.983096
NM_000367	9.98176	10.4875	0.606921	0.126263
NM_000369	-1.03197	-0.999083	0.185595	0.918827
NM_000370	6.3812	5.4434	-1.55824	0.00340027
NM_000377	3.6581	3.50772	-0.453034	0.913212
NM_000379	4.75643	6.74976	3.38927	4.64e-12
NM_000383	-1.05453	-1.02329	0.19427	0.918827
NM_000386	11.5487	10.6964	-1.03366	0.000345472
NM_000387	9.02219	9.36817	0.417524	0.510914
NM_000391	11.7137	11.6556	-0.0700097	0.982152
NM_000392	12.3523	12.5223	0.212314	0.856939
NM_000393	7.41694	9.02529	1.96478	2.4e-07
NM_000395	-0.570687	-0.521212	0.313973	0.891745
NM_000396	6.84284	8.00809	1.55725	0.000121624
NM_000397	6.05143	6.00982	-0.0625854	0.995562
NM_000398	2.0993	2.15532	0.2636	0.960094
NM_000400	10.1846	9.5637	-0.765795	0.0240204
NM_000401	1.01345	0.971828	-0.244386	0.957082
NM_000402	-0.377011	-0.398237	-0.14046	0.978752
NM_000403	3.90896	3.97675	0.184131	0.980224
NM_000405	7.14418	6.78883	-0.536557	0.528206
NM_000408	4.53838	3.97092	-1.35666	0.145327
NM_000412	5.06361	7.31373	1.27439	0.279519
NM_000413	4.45967	4.71758	0.586055	0.774673
NM_000416	10.2363	11.2862	1.27806	5.1e-06
NM_000418	3.83179	3.87798	0.0678337	0.995562
NM_000419	6.35688	5.64244	-1.18201	0.0569356
NM_000420	3.65674	4.59869	2.58286	0.000428203
NM_000421	9.91356	10.4674	0.659522	0.0922172
NM_000422	2.08098	2.29596	1.00142	0.51344
NM_000424	3.24546	3.21324	-0.162588	0.983096
NM_000428	8.23423	8.3366	0.0912514	0.983096
NM_000429	5.94578	6.19276	0.414004	0.797748
NM_000430	12.556	12.5587	-0.0132496	0.995562
NM_000432	3.13996	3.1997	0.209546	0.978143
NM_000434	-0.888541	-0.932116	-0.236055	0.914574
NM_000435	10.0973	10.4788	0.352329	0.763539
NM_000436	11.4568	9.92819	-1.85257	8.43e-12
NM_000437	9.68833	9.61536	-0.0902151	0.968944
NM_000440	1.03465	1.02195	-0.0822457	0.995562
NM_000441	5.24575	6.51312	2.11344	1.73e-05
NM_000442	-0.136027	-0.0685771	0.423069	0.838198
NM_000444	-1.0322	-1.03561	-0.0214056	0.995562
NM_000445	5.18214	5.55462	0.684858	0.533805
NM_000446	3.08344	3.42029	1.14415	0.370713
NM_000448	5.70583	5.34596	-0.677341	0.547223
NM_000450	0.435653	0.500284	0.40303	0.903417
NM_000453	4.93868	4.51746	-0.886891	0.434125
NM_000454	13.3116	11.5189	-2.16095	6.57e-18
NM_000455	10.9988	10.9623	-0.0442913	0.989068
NM_000456	1.9028	1.89889	-0.0375354	0.995562
NM_000458	0.444435	0.475135	0.178568	0.974513
NM_000462	3.0254	3.0843	0.211543	0.978013
NM_000474	5.12445	5.55878	0.81074	0.395192
NM_000477	3.24642	3.67919	1.317	0.239062
NM_000478	-0.514965	-0.498477	0.109697	0.983096
NM_000479	7.89649	6.62129	-1.7514	3.63e-06
NM_000485	9.20545	8.60831	-0.751617	0.044017
NM_000487	2.45374	2.61375	0.627066	0.838198
NM_000488	3.71205	3.84009	0.361887	0.918827
NM_000489	3.04351	3.1405	0.345834	0.918827
NM_000492	2.01171	2.30968	1.38966	0.214657
NM_000493	1.82039	1.88881	0.338493	0.918827
NM_000494	6.73552	8.06787	1.82317	5.95e-07
NM_000496	2.17677	2.3619	0.847431	0.657219
NM_000502	5.53085	5.7996	0.481153	0.76366
NM_000505	8.47487	7.84527	-0.818785	0.041863
NM_000509	0.697577	0.825314	0.723037	0.6252
NM_000517	-0.978572	-1.01778	-0.245802	0.914574
NM_000518	1.20101	1.17274	-0.154224	0.983096
NM_000519	-1.05225	-1.05472	-0.0150894	0.995562
NM_000521	7.10166	6.61626	-0.706521	0.231602
NM_000522	7.20197	5.75062	-2.17947	2.34e-07
NM_000523	0.435653	0.500284	0.40303	0.903417
NM_000525	5.38419	5.72297	0.563814	0.686985
NM_000526	0.94113	0.969224	0.166055	0.983096
NM_000531	3.09515	3.17329	0.253374	0.963396
NM_000537	3.75269	3.85431	0.297332	0.930182
NM_000538	7.85069	7.37057	-0.647488	0.208945
NM_000540	-1.05225	-1.05472	-0.0150894	0.995562
NM_000541	-0.978572	-1.01778	-0.245802	0.914574
NM_000542	-0.978572	-1.01778	-0.245802	0.914574
NM_000550	4.03288	5.12608	0.8651	0.581289
NM_000551	6.52278	6.80677	0.417638	0.721969
NM_000552	4.52029	5.48088	1.72471	0.0197766
NM_000553	10.8834	10.4616	-0.522857	0.26981
NM_000558	0.9461	0.84168	-0.601048	0.785106
NM_000559	-1.05453	-1.02329	0.19427	0.918827
NM_000561	2.47208	2.52598	0.228714	0.974513
NM_000565	1.45566	1.5473	0.488803	0.894139
NM_000575	4.34608	5.93524	3.14686	3.3e-08
NM_000578	3.27702	3.38066	0.340874	0.918827
NM_000584	6.55382	10.7844	5.40058	1.35e-68
NM_000596	-0.136027	-0.0685771	0.423069	0.838198
NM_000597	6.88027	6.07286	-1.22638	0.0121606
NM_000599	1.31283	1.20517	-0.618889	0.809534
NM_000602	10.8541	13.0268	2.60521	1.32e-18
NM_000603	8.8353	8.53824	-0.378442	0.566158
NM_000606	4.77911	5.05081	0.495322	0.838198
NM_000607	0.299153	0.311678	0.0835152	0.995562
NM_000608	0.221079	0.204603	-0.107759	0.98688
NM_000610	7.16895	6.97915	-0.279049	0.885244
NM_000612	4.62308	4.6904	0.155851	0.983096
NM_000613	5.9217	6.60141	1.07805	0.05917
NM_000614	1.6766	1.79285	0.602466	0.839869
NM_000616	-0.967415	-0.96991	-0.0151479	0.995562
NM_000623	4.8291	5.37462	0.746142	0.634375
NM_000624	7.39334	7.43199	0.0519189	0.995562
NM_000625	1.94978	2.0526	0.481745	0.906676
NM_000628	9.22133	9.89529	0.820333	0.0216393
NM_000629	10.9018	11.4233	0.632023	0.0672584
NM_000633	6.2282	5.54781	-1.21185	0.05762
NM_000634	3.35781	4.1801	2.47704	0.00209384
NM_000635	1.20669	1.25739	0.282532	0.943052
NM_000638	0.452116	0.518038	0.410116	0.897889
NM_000640	2.11295	2.42856	1.48671	0.168603
NM_000641	2.68688	2.70773	0.0519411	0.995562
NM_000642	3.72133	3.40892	-0.922837	0.540004
NM_000646	-0.377011	-0.398237	-0.14046	0.978752
NM_000655	3.88466	3.87006	-0.0603387	0.995562
NM_000657	2.24491	2.23708	-0.0420199	0.995562
NM_000660	10.0778	10.42	0.384837	0.580514
NM_000667	-1.03176	-1.06666	-0.202826	0.918827
NM_000671	12.1239	11.3705	-0.914249	0.00281946
NM_000674	1.03497	0.988771	-0.271084	0.944158
NM_000676	10.8449	10.8232	-0.031389	0.995562
NM_000678	1.81987	1.8892	0.343544	0.918827
NM_000679	2.06063	2.27857	0.967377	0.53933
NM_000680	-0.495977	-0.51257	-0.100905	0.983096
NM_000681	2.46968	2.69376	0.81553	0.687654
NM_000682	4.08341	3.84001	-0.655709	0.768965
NM_000683	8.8306	8.4614	-0.470582	0.380397
NM_000684	4.64691	4.26815	-0.860636	0.493965
NM_000686	-1.05453	-1.02329	0.19427	0.918827
NM_000687	8.6973	7.87256	-1.05069	0.00509676
NM_000689	2.64663	3.10783	1.87093	0.0511153
NM_000690	4.55419	4.65781	0.188685	0.97435
NM_000692	12.1289	11.8477	-0.360983	0.607898
NM_000696	11.7888	11.094	-0.844061	0.0079045
NM_000697	5.32912	5.15174	-0.382719	0.897889
NM_000700	14.687	14.8788	0.231617	0.797748
NM_000701	7.21838	6.83786	-0.535448	0.467766
NM_000702	1.95435	2.12942	0.875761	0.626863
NM_000704	3.32052	3.19239	-0.433204	0.914574
NM_000706	2.54214	3.07199	2.33977	0.00804402
NM_000707	-0.497338	-0.48016	0.103553	0.983096
NM_000710	2.2544	2.14974	-0.434315	0.918827
NM_000713	10.8147	10.6427	-0.238997	0.864497
NM_000718	2.00476	1.98399	-0.099977	0.995562
NM_000722	5.1316	6.9195	1.441	0.196901
NM_000723	8.22051	8.17463	-0.0600219	0.98688
NM_000728	3.82229	4.06366	0.658007	0.758761
NM_000730	1.88127	2.18548	1.57398	0.119704
NM_000733	1.30753	1.50345	1.09509	0.352296
NM_000737	1.68259	1.77128	0.449095	0.914574
NM_000738	2.19921	2.25742	0.225323	0.974513
NM_000741	4.73894	4.65816	-0.23508	0.94863
NM_000743	3.10497	2.93706	-0.593272	0.849748
NM_000745	8.69517	7.21736	-1.92928	7.3e-08
NM_000747	9.4992	10.2715	0.935662	0.00507641
NM_000748	2.17672	2.31244	0.620216	0.838198
NM_000750	4.79711	5.12295	0.601615	0.724069
NM_000758	3.30427	4.31341	3.26378	1.75e-05
NM_000761	-0.533947	-0.551784	-0.1091	0.983096
NM_000762	-0.102974	-0.0693785	0.196281	0.947695
NM_000767	0.299153	0.311678	0.0835152	0.995562
NM_000769	1.91348	2.07742	0.797723	0.696067
NM_000771	3.17641	3.52579	1.06673	0.438073
NM_000772	-0.514965	-0.498477	0.109697	0.983096
NM_000773	3.89101	3.93102	0.072937	0.995562
NM_000782	6.70391	5.94693	-1.18717	0.0303222
NM_000784	4.63912	5.46317	1.65784	0.0168007
NM_000785	9.13733	9.36816	0.292222	0.74995
NM_000786	6.90436	6.43541	-0.68908	0.309654
NM_000787	2.67637	2.75743	0.334669	0.92384
NM_000788	11.1352	9.79063	-1.64386	7.71e-09
NM_000789	5.48349	5.32826	-0.285718	0.918827
NM_000794	6.81192	6.35236	-0.664625	0.359381
NM_000797	-0.00564456	-0.0102947	-0.032066	0.995562
NM_000799	1.96094	1.86241	-0.482848	0.906592
NM_000805	1.36687	1.4099	0.232175	0.966331
NM_000815	8.60335	8.58912	-0.0357794	0.995562
NM_000817	8.04294	7.70074	-0.467975	0.520955
NM_000820	10.9729	11.4208	0.542362	0.145949
NM_000825	5.74703	5.14322	-1.08273	0.142388
NM_000830	1.77618	1.67547	-0.509542	0.891745
NM_000834	7.37741	6.27386	-1.54691	0.00187402
NM_000836	10.4729	11.7492	1.47518	1.09e-05
NM_000839	0.470453	0.503033	0.188365	0.971033
NM_000840	3.26169	3.59953	1.04066	0.449736
NM_000846	2.75972	2.55403	-0.834198	0.670894
NM_000847	0.230157	0.274302	0.275764	0.918827
NM_000848	2.67945	2.94511	1.03634	0.48245
NM_000851	-1.10469	-1.07539	0.174799	0.918827
NM_000852	13.9107	12.8881	-1.22927	4.43e-06
NM_000858	6.56196	6.98466	0.620603	0.368364
NM_000859	6.50456	6.21787	-0.448588	0.715085
NM_000861	0.165289	0.212689	0.30155	0.918827
NM_000863	5.47736	5.15447	-0.647568	0.629226
NM_000864	8.14263	8.37065	0.281078	0.826887
NM_000871	4.93808	4.54345	-0.964465	0.410737
NM_000876	12.2365	12.3616	0.156978	0.918827
NM_000877	1.98593	2.07953	0.444245	0.914574
NM_000878	3.30522	3.41861	0.340379	0.918827
NM_000879	1.02496	1.07148	0.241067	0.955735
NM_000882	6.96101	6.54202	-0.64103	0.405311
NM_000884	14.2495	12.6457	-1.92414	6.53e-14
NM_000885	1.54229	1.49851	-0.223225	0.971072
NM_000887	3.28667	3.59237	0.984081	0.492372
NM_000889	4.6413	4.64682	-0.0480525	0.995562
NM_000890	4.19262	4.80798	1.27129	0.182033
NM_000891	1.26517	1.26092	-0.0214527	0.995562
NM_000894	4.31249	4.93412	1.38942	0.0837998
NM_000898	11.1882	10.5145	-0.817601	0.0089417
NM_000899	7.43783	6.25593	-1.69927	4.39e-05
NM_000901	1.49803	1.52426	0.141475	0.986436
NM_000906	1.61657	1.59591	-0.116526	0.990966
NM_000909	4.30246	4.87407	1.23147	0.17166
NM_000916	6.73581	6.47943	-0.349437	0.852452
NM_000918	15.5237	15.542	0.023112	0.995562
NM_000921	-0.148225	-0.0815476	0.420928	0.838198
NM_000922	9.06713	7.50767	-2.00781	1.18e-10
NM_000927	7.62634	8.64005	1.29551	0.000568966
NM_000928	-1.0322	-1.03561	-0.0214056	0.995562
NM_000929	-1.10469	-1.07539	0.174799	0.918827
NM_000936	-0.514965	-0.498477	0.109697	0.983096
NM_000937	14.3484	14.2449	-0.125824	0.918827
NM_000940	6.76533	6.24369	-0.79427	0.198119
NM_000941	11.483	12.2879	0.968052	0.00104152
NM_000942	12.4507	12.3192	-0.156722	0.914574
NM_000943	9.51299	9.48985	-0.0278067	0.995562
NM_000944	1.85825	1.86525	0.0318582	0.995562
NM_000945	12.1679	12.0689	-0.152633	0.918827
NM_000946	11.0147	9.04545	-2.4049	1.29e-18
NM_000947	10.4193	9.10429	-1.62258	1.44e-08
NM_000954	1.87998	1.7248	-0.748403	0.721969
NM_000955	0.505069	0.567824	0.380819	0.914574
NM_000956	3.70308	4.22238	1.44044	0.121974
NM_000958	6.29283	6.49582	0.236659	0.918827
NM_000960	-0.514965	-0.498477	0.109697	0.983096
NM_000963	5.81671	7.91998	2.69325	2.63e-08
NM_000964	1.75312	1.76708	0.0777548	0.995562
NM_000966	5.60903	5.5635	-0.12096	0.983096
NM_000967	11.3453	10.0727	-1.54092	5e-08
NM_000968	15.1682	14.5187	-0.779125	0.00968995
NM_000969	14.5033	13.583	-1.10366	6.68e-05
NM_000971	7.74315	6.61194	-1.58519	0.000121127
NM_000972	13.4718	12.6356	-1.00606	0.00033267
NM_000973	-0.465386	-0.454375	0.0661929	0.995562
NM_000976	13.6159	12.9223	-0.830548	0.00585604
NM_000978	14.0409	12.884	-1.39079	1.16e-07
NM_000980	10.6051	10.5078	-0.119447	0.929287
NM_000982	0.0614889	0.0546597	-0.0379166	0.995562
NM_000983	12.827	12.4413	-0.470995	0.259189
NM_000984	12.0466	11.4712	-0.694875	0.0304956
NM_000985	6.23687	6.22794	-0.0334655	0.995562
NM_000986	12.4681	11.5391	-1.12139	5.85e-05
NM_000987	2.81456	2.48883	-1.34594	0.250506
NM_000988	13.9794	13.473	-0.609783	0.0708741
NM_000989	15.002	14.3655	-0.758427	0.015459
NM_000990	12.7801	12.5628	-0.262111	0.727901
NM_000992	13.0675	12.8836	-0.214829	0.845034
NM_000996	2.74782	2.50924	-0.958454	0.557206
NM_000997	13.8067	13.2719	-0.642608	0.047765
NM_000998	14.3259	14.0477	-0.333721	0.53177
NM_000999	-1.0322	-1.03561	-0.0214056	0.995562
NM_001000	8.35374	7.54072	-1.07284	0.00407964
NM_001001	12.1604	11.7459	-0.501477	0.216605
NM_001001132	8.78024	8.48354	-0.381569	0.640184
NM_001001290	-1.05453	-1.02329	0.19427	0.918827
NM_001001323	-0.967415	-0.96991	-0.0151479	0.995562
NM_001001330	11.3816	10.9286	-0.546192	0.167472
NM_001001343	3.18374	3.38796	0.684315	0.77953
NM_001001346	3.64424	3.42782	-0.667483	0.77953
NM_001001396	2.55735	2.47674	-0.269705	0.958214
NM_001001410	9.90934	9.81993	-0.119032	0.943144
NM_001001412	2.54558	2.50244	-0.16678	0.983096
NM_001001414	0.165289	0.212689	0.30155	0.918827
NM_001001415	-1.10469	-1.07539	0.174799	0.918827
NM_001001419	0.505069	0.567824	0.380819	0.914574
NM_001001436	8.76823	8.68411	-0.11482	0.953119
NM_001001438	3.24988	3.31902	0.221528	0.974513
NM_001001479	7.38291	8.13281	0.996956	0.0137325
NM_001001521	5.88034	5.75981	-0.207068	0.929287
NM_001001522	4.54837	4.42124	-0.286627	0.918827
NM_001001548	1.87419	1.98874	0.568718	0.86663
NM_001001550	3.49155	3.76331	0.758298	0.702068
NM_001001555	4.25674	4.47058	0.494126	0.860757
NM_001001556	5.0739	5.04312	-0.0511906	0.995562
NM_001001563	3.67372	3.60383	-0.211026	0.974513
NM_001001653	2.87425	2.91762	0.168541	0.983096
NM_001001659	-0.64558	-0.59727	0.257193	0.914574
NM_001001660	7.56536	7.62699	0.0526316	0.995562
NM_001001661	6.67895	7.952	1.46198	0.00802165
NM_001001662	7.20032	6.72687	-0.683073	0.255972
NM_001001663	0.65478	0.736075	0.497341	0.856233
NM_001001664	11.8666	11.8988	0.00950398	0.995562
NM_001001665	-1.10469	-1.07539	0.174799	0.918827
NM_001001669	8.45416	8.38351	-0.118902	0.960094
NM_001001670	-0.258097	-0.194058	0.3368	0.883011
NM_001001671	6.37271	6.58329	0.314894	0.871023
NM_001001701	-0.514965	-0.498477	0.109697	0.983096
NM_001001710	1.42726	1.43395	0.0356071	0.995562
NM_001001712	-0.392683	-0.448734	-0.358127	0.86663
NM_001001715	3.03241	2.9026	-0.371759	0.918827
NM_001001786	1.82777	1.81014	-0.093599	0.995562
NM_001001788	-0.183673	-0.154092	0.174816	0.960094
NM_001001791	4.7736	5.68276	1.68677	0.00945457
NM_001001794	8.08253	8.1851	0.0664674	0.987555
NM_001001795	9.04447	8.83763	-0.273604	0.80828
NM_001001850	2.66988	2.87146	0.788265	0.714732
NM_001001852	11.5966	11.859	0.318201	0.668655
NM_001001872	3.53204	3.52014	-0.0196804	0.995562
NM_001001891	5.00827	5.58672	1.07274	0.161264
NM_001001924	5.81641	6.08866	0.455255	0.753139
NM_001001935	2.17673	2.23958	0.285671	0.948759
NM_001001937	-0.0501223	-0.0212582	0.184628	0.963396
NM_001001998	6.10117	5.75472	-0.578782	0.573881
NM_001002021	4.8515	4.59228	-0.561488	0.778576
NM_001002033	3.04758	3.33623	1.00119	0.495185
NM_001002034	2.41215	2.40124	-0.0865811	0.995562
NM_001002036	1.8809	1.76328	-0.600692	0.843726
NM_001002244	4.62265	4.86214	0.519558	0.81215
NM_001002252	4.04117	3.7421	-0.80959	0.616638
NM_001002254	0.401181	0.463296	0.387186	0.906592
NM_001002255	1.00551	0.992102	-0.0774799	0.995562
NM_001002258	1.89872	1.85706	-0.179157	0.983096
NM_001002292	3.86295	3.60333	-0.764958	0.679923
NM_001002759	1.99825	2.06594	0.317571	0.934225
NM_001002762	7.10328	6.6971	-0.660568	0.415269
NM_001002811	8.10249	8.69249	0.76419	0.0690421
NM_001002814	8.17616	8.07549	-0.121068	0.954423
NM_001002836	9.86482	10.4211	0.678568	0.0765151
NM_001002857	7.54597	6.96119	-0.792224	0.154919
NM_001002880	3.80191	3.79445	-0.0300387	0.995562
NM_001002912	0.840938	0.984222	0.792532	0.569985
NM_001002913	8.00425	8.81928	1.04139	0.00384576
NM_001002914	8.54104	8.49527	-0.074465	0.983096
NM_001002915	-0.0446582	-0.0512359	-0.0369361	0.995562
NM_001002919	2.9581	2.94379	-0.0261564	0.995562
NM_001002923	2.93169	3.13374	0.718892	0.76742
NM_001002924	-0.0257711	0.00445744	0.173516	0.965107
NM_001002926	11.5645	11.4298	-0.237933	0.891745
NM_001003	11.0797	10.9229	-0.189301	0.887837
NM_001003676	4.29071	4.14929	-0.357949	0.918827
NM_001003678	2.37368	2.34015	-0.145144	0.98688
NM_001003684	4.48664	4.28574	-0.506367	0.852838
NM_001003688	-1.05453	-1.02329	0.19427	0.918827
NM_001003690	2.77082	2.72631	-0.226787	0.974513
NM_001003694	-0.978572	-1.01778	-0.245802	0.914574
NM_001003702	6.81722	7.52862	0.999451	0.0258725
NM_001003716	2.5123	2.75437	1.00902	0.512031
NM_001003722	10.1281	9.31785	-1.00078	0.00127042
NM_001003760	6.35712	7.35923	1.45033	0.00103485
NM_001003787	0.82634	0.922525	0.57955	0.804721
NM_001003790	2.62359	2.68761	0.271941	0.95691
NM_001003794	-0.535396	-0.484468	0.32409	0.888531
NM_001003800	9.32332	8.78557	-0.756317	0.163078
NM_001003801	3.63026	3.15881	-1.48967	0.149177
NM_001003828	1.89032	1.70228	-0.989396	0.509878
NM_001003845	5.58787	5.27501	-0.522069	0.760106
NM_001003891	5.14776	5.56136	0.779797	0.412809
NM_001003937	-1.05453	-1.02329	0.19427	0.918827
NM_001003941	2.40421	2.42097	0.0357483	0.995562
NM_001003945	3.12773	3.19556	0.235415	0.969143
NM_001004	13.9632	13.703	-0.312944	0.58836
NM_001004023	-0.967415	-0.96991	-0.0151479	0.995562
NM_001004067	7.33494	7.46897	0.102182	0.983096
NM_001004105	-0.967415	-0.96991	-0.0151479	0.995562
NM_001004127	7.72512	7.41784	-0.438382	0.657219
NM_001004297	-0.34007	-0.365585	-0.152026	0.970646
NM_001004298	-0.535396	-0.484468	0.32409	0.888531
NM_001004303	1.1134	1.12505	0.068719	0.995562
NM_001004304	11.0042	11.6344	0.763401	0.0147839
NM_001004306	3.8138	4.95321	2.80275	6.07e-05
NM_001004308	0.193988	0.245105	0.281905	0.918827
NM_001004309	6.16869	6.67904	0.784535	0.215012
NM_001004312	-1.01024	-1.01146	-0.00665083	0.995562
NM_001004316	3.6162	4.09608	1.32628	0.192872
NM_001004317	3.74857	3.88561	0.277376	0.946449
NM_001004318	7.3341	7.76575	0.47204	0.647618
NM_001004319	-0.258097	-0.194058	0.3368	0.883011
NM_001004320	1.01308	1.17316	0.899215	0.487361
NM_001004323	4.22813	4.34986	0.294241	0.918827
NM_001004326	1.22929	1.31918	0.470881	0.891745
NM_001004330	-1.0322	-1.03561	-0.0214056	0.995562
NM_001004334	4.26759	4.49236	0.518898	0.843726
NM_001004341	-0.64558	-0.59727	0.257193	0.914574
NM_001004343	1.48292	1.62083	0.72629	0.727381
NM_001004346	3.75365	3.96915	0.624454	0.795504
NM_001004351	5.57173	5.3699	-0.369446	0.887423
NM_001004354	9.11985	8.37322	-0.91592	0.0205411
NM_001004419	0.762238	0.740137	-0.136841	0.984553
NM_001004431	9.78721	9.93346	0.199997	0.914574
NM_001004432	-1.05453	-1.02329	0.19427	0.918827
NM_001004439	3.72437	4.70055	2.53186	0.000567915
NM_001004440	-1.05225	-1.05472	-0.0150894	0.995562
NM_001004441	-0.413796	-0.400785	0.0852329	0.987555
NM_001004454	-0.570687	-0.521212	0.313973	0.891745
NM_001004470	3.7416	3.33383	-1.19125	0.317671
NM_001004474	0.599948	0.719865	0.682686	0.655141
NM_001004479	-0.978572	-1.01778	-0.245802	0.914574
NM_001004487	-0.128726	-0.0965233	0.209569	0.945777
NM_001004490	0.94113	0.969224	0.166055	0.983096
NM_001004733	-1.05225	-1.05472	-0.0150894	0.995562
NM_001004737	2.94952	3.42441	1.71338	0.0796349
NM_001004750	3.38715	3.12733	-0.864706	0.619572
NM_001004754	1.79169	1.65233	-0.71014	0.763539
NM_001004756	1.21298	1.15133	-0.351236	0.918827
NM_001004757	-0.392683	-0.448734	-0.358127	0.86663
NM_001005163	4.4729	3.63511	-2.15011	0.00726315
NM_001005178	0.00691916	0.00289167	-0.0206342	0.995562
NM_001005181	0.696856	0.713215	0.082627	0.995562
NM_001005187	-1.10469	-1.07539	0.174799	0.918827
NM_001005195	-1.03176	-1.06666	-0.202826	0.918827
NM_001005203	1.95593	2.25494	1.62991	0.102255
NM_001005209	0.418631	0.353988	-0.363116	0.91173
NM_001005276	-0.0926967	-0.125507	-0.193342	0.948759
NM_001005285	-0.533947	-0.551784	-0.1091	0.983096
NM_001005288	5.03235	4.16858	-1.91696	0.0100494
NM_001005290	2.73128	2.53194	-0.790403	0.714915
NM_001005325	-1.05453	-1.02329	0.19427	0.918827
NM_001005328	3.51918	3.9046	1.13173	0.337246
NM_001005332	2.72558	3.09514	1.46326	0.179336
NM_001005333	-1.03197	-0.999083	0.185595	0.918827
NM_001005335	0.0614889	0.0546597	-0.0379166	0.995562
NM_001005339	3.90049	3.8537	-0.139008	0.986202
NM_001005353	-0.888541	-0.932116	-0.236055	0.914574
NM_001005366	0.470453	0.503033	0.188365	0.971033
NM_001005376	5.8623	6.43581	0.906429	0.161213
NM_001005386	-1.05453	-1.02329	0.19427	0.918827
NM_001005388	0.533529	0.561996	0.182471	0.977449
NM_001005404	7.39561	7.95934	0.561456	0.568199
NM_001005417	3.59611	3.24055	-1.15172	0.345246
NM_001005463	4.22997	3.94197	-0.752618	0.655994
NM_001005473	1.41539	1.62781	1.17392	0.304477
NM_001005474	-1.10469	-1.07539	0.174799	0.918827
NM_001005567	8.09334	6.3067	-2.41232	2.83e-10
NM_001005619	3.75799	3.77622	0.0868485	0.995562
NM_001005735	2.32005	2.11716	-0.927449	0.583318
NM_001005752	3.04765	2.95509	-0.342383	0.918827
NM_001005783	-1.0322	-1.03561	-0.0214056	0.995562
NM_001005851	9.00825	8.85514	-0.201561	0.906592
NM_001005855	0.299153	0.311678	0.0835152	0.995562
NM_001005915	4.71008	5.02504	0.660195	0.646721
NM_001005922	1.69466	1.87639	0.887178	0.591251
NM_001006	3.95392	3.96018	0.00625559	0.996946
NM_001006109	0.307181	0.285543	-0.144649	0.983096
NM_001006607	3.51266	3.61221	0.311756	0.926192
NM_001006610	4.0422	4.67981	1.37445	0.14519
NM_001006618	4.45469	4.38603	-0.162202	0.983096
NM_001006622	8.19148	7.88667	-0.443089	0.606892
NM_001006623	7.8005	6.93536	-1.16359	0.00751538
NM_001006634	4.0832	4.16264	0.160554	0.983096
NM_001006635	4.41274	4.87077	1.03097	0.284314
NM_001006636	0.60731	0.599365	-0.049354	0.995562
NM_001006641	1.944	1.9928	0.233579	0.971033
NM_001006657	-0.00841334	-0.080748	-0.454996	0.81641
NM_001006658	1.89034	2.03171	0.618162	0.833523
NM_001006666	3.78853	3.98854	0.569083	0.838198
NM_001006941	4.65115	4.40488	-0.52953	0.834185
NM_001006946	0.928428	0.955308	0.157289	0.983096
NM_001006947	4.48914	4.17697	-0.765545	0.608399
NM_001007	14.8032	14.2783	-0.628553	0.0564669
NM_001007026	1.15333	1.161	0.0446675	0.995562
NM_001007072	3.51768	3.56095	0.150819	0.984553
NM_001007090	-0.148225	-0.0815476	0.420928	0.838198
NM_001007169	2.6154	2.71183	0.384396	0.918827
NM_001007188	3.07941	3.25339	0.59899	0.843726
NM_001007189	8.1873	8.09575	-0.131312	0.95954
NM_001007214	5.48252	5.04474	-0.836663	0.363049
NM_001007233	2.62516	2.64432	0.060177	0.995562
NM_001007234	2.44346	2.4492	0.0202032	0.995562
NM_001007237	0.60731	0.599365	-0.049354	0.995562
NM_001007246	8.988	9.02032	0.0399325	0.995562
NM_001007248	4.89037	4.97752	0.0894154	0.994416
NM_001007253	7.66015	8.31999	0.86202	0.0379595
NM_001007267	-0.397398	-0.38371	0.0813639	0.987555
NM_001007271	-0.535396	-0.484468	0.32409	0.888531
NM_001007278	0.284999	0.291037	0.0326356	0.995562
NM_001007527	6.14185	6.70035	0.850557	0.1684
NM_001007530	1.15757	1.21847	0.313153	0.918827
NM_001007531	1.34709	1.41421	0.370578	0.918827
NM_001007533	1.93122	1.74331	-1.01796	0.483033
NM_001007538	-0.497338	-0.48016	0.103553	0.983096
NM_001007540	2.39937	2.41468	0.0223347	0.995562
NM_001007561	10.1536	10.6664	0.625417	0.0793021
NM_001007794	5.29591	5.12107	-0.340489	0.912216
NM_001008	10.3295	9.40134	-1.13649	0.000210517
NM_001008215	9.12804	8.96802	-0.222735	0.894021
NM_001008216	1.42561	1.52061	0.474806	0.897889
NM_001008223	7.44272	7.20846	-0.358313	0.783155
NM_001008224	0.237756	0.246466	0.0594731	0.995562
NM_001008226	5.75023	7.07008	2.01644	4.43e-06
NM_001008237	6.73502	6.51946	-0.323936	0.850593
NM_001008269	1.23812	1.13383	-0.546979	0.843726
NM_001008274	9.2808	9.33983	0.0721368	0.983096
NM_001008388	9.9867	9.39039	-0.737259	0.0337627
NM_001008390	4.4923	4.80201	0.695901	0.639527
NM_001008391	5.45866	5.63708	0.322325	0.908328
NM_001008393	7.00783	6.38994	-0.921678	0.0873488
NM_001008394	5.0085	5.9705	1.72906	0.00298638
NM_001008401	1.2991	1.2558	-0.236971	0.96375
NM_001008405	1.74357	1.76394	0.101239	0.995562
NM_001008409	-1.05453	-1.02329	0.19427	0.918827
NM_001008487	0.505069	0.567824	0.380819	0.914574
NM_001008492	2.22028	2.24601	0.121116	0.990966
NM_001008493	2.63145	2.55273	-0.280924	0.951741
NM_001008495	6.91511	6.22812	-1.0273	0.0507365
NM_001008528	9.71974	8.99871	-0.895293	0.0073741
NM_001008657	6.43957	5.73397	-1.13455	0.046553
NM_001008660	3.32738	3.35936	0.0786215	0.995562
NM_001008697	1.24774	1.26634	0.111776	0.990966
NM_001008701	1.85825	1.86525	0.0318582	0.995562
NM_001008708	9.12183	9.21835	0.102029	0.96702
NM_001008709	1.51858	1.45208	-0.361284	0.918827
NM_001008711	0.701825	0.708403	0.0475064	0.995562
NM_001008712	5.03217	5.05018	0.0394742	0.995562
NM_001008723	5.76886	6.44799	0.929839	0.230386
NM_001008737	3.22746	3.15554	-0.266825	0.958057
NM_001008739	5.86687	6.43895	0.843895	0.259189
NM_001008747	3.50357	3.89494	1.1598	0.31603
NM_001008749	5.10321	5.6965	1.07185	0.151967
NM_001008778	5.25469	4.45565	-1.68326	0.0154067
NM_001008779	1.0578	1.13331	0.449018	0.906592
NM_001008781	-0.536101	-0.485026	0.281986	0.906592
NM_001008783	2.21626	2.18777	-0.133443	0.987555
NM_001008895	2.0223	2.16466	0.652571	0.816562
NM_001008938	8.48872	7.82985	-0.855664	0.0338576
NM_001008949	3.64962	3.60637	-0.128833	0.987555
NM_001009	14.4751	14.2196	-0.306941	0.606892
NM_001009552	11.7264	11.5193	-0.259761	0.77953
NM_001009555	2.78908	2.78876	-0.000997456	0.999295
NM_001009562	4.93415	5.13886	0.431335	0.86663
NM_001009565	-1.05225	-1.05472	-0.0150894	0.995562
NM_001009568	5.37644	5.70846	0.628434	0.607672
NM_001009608	10.432	11.148	0.820848	0.0331227
NM_001009612	2.83996	2.97311	0.487636	0.906592
NM_001009616	-1.03197	-0.999083	0.185595	0.918827
NM_001009814	3.67321	3.29007	-1.13077	0.369712
NM_001009880	0.867448	0.805084	-0.385713	0.918304
NM_001009894	10.7067	10.1816	-0.667454	0.129924
NM_001009899	10.1937	10.1048	-0.0972028	0.969143
NM_001009931	2.42558	2.6501	0.935684	0.579173
NM_001009932	3.66124	3.71293	0.151392	0.983338
NM_001009984	9.01102	9.13432	0.148922	0.918827
NM_001009992	4.30847	4.27802	-0.058721	0.995562
NM_001009997	-1.01024	-1.01146	-0.00665083	0.995562
NM_001009999	4.10891	3.85868	-0.674477	0.736833
NM_001010	15.3716	14.9467	-0.510742	0.165257
NM_001010844	7.85884	7.76904	-0.125047	0.955158
NM_001010851	9.7978	9.60528	-0.239833	0.838198
NM_001010853	11.4889	10.5805	-1.12336	0.000923188
NM_001010858	12.482	12.3733	-0.134054	0.918827
NM_001010859	0.620664	0.735439	0.699257	0.644544
NM_001010860	5.42547	5.4566	-0.0466226	0.995562
NM_001010862	8.97729	8.3034	-0.842605	0.0304802
NM_001010866	9.9	9.12415	-0.890071	0.538827
NM_001010867	0.221079	0.204603	-0.107759	0.98688
NM_001010868	4.33624	4.0572	-0.715558	0.679231
NM_001010870	1.9021	2.0109	0.45316	0.914574
NM_001010872	9.74528	10.9597	1.46792	8.07e-07
NM_001010873	0.373304	0.348659	-0.14196	0.983096
NM_001010880	2.34068	2.39591	0.23155	0.973427
NM_001010881	1.49373	1.63701	0.735381	0.721942
NM_001010883	10.2701	9.66774	-0.773638	0.0742568
NM_001010887	6.85092	6.9209	0.071871	0.988861
NM_001010888	6.3757	5.82967	-0.886126	0.177865
NM_001010891	3.60249	3.53435	-0.174399	0.983096
NM_001010892	0.505766	0.568471	0.382906	0.914574
NM_001010893	5.35725	5.66246	0.554808	0.679923
NM_001010895	2.74873	2.73479	-0.0360133	0.995562
NM_001010898	10.6436	10.0748	-0.703858	0.0637126
NM_001010903	1.63649	1.75834	0.622255	0.826887
NM_001010905	2.51517	2.42351	-0.357728	0.918827
NM_001010906	1.73429	1.8674	0.691391	0.780517
NM_001010908	6.33432	6.26164	-0.119896	0.983096
NM_001010911	5.89469	6.07176	0.281786	0.914574
NM_001010917	6.7686	7.84762	1.40353	0.00258265
NM_001010922	5.15427	5.52408	0.695035	0.522242
NM_001010924	11.3101	10.9318	-0.516364	0.377214
NM_001010935	3.05209	3.00626	-0.163107	0.983096
NM_001010938	2.04741	2.18832	0.575129	0.860856
NM_001010977	-1.10469	-1.07539	0.174799	0.918827
NM_001010979	0.279162	0.290418	0.0755795	0.995562
NM_001010980	6.17531	7.25936	1.39576	0.0153804
NM_001011	11.536	10.7304	-0.976247	0.00085989
NM_001011537	3.05443	3.05857	0.0142797	0.995562
NM_001011546	3.741	3.4831	-0.777107	0.671628
NM_001011552	1.96393	2.19801	1.11389	0.406191
NM_001011663	6.28658	5.76806	-0.856953	0.220691
NM_001011703	3.97904	4.01625	0.0494613	0.995562
NM_001011709	-1.05453	-1.02329	0.19427	0.918827
NM_001011713	10.6895	11.0407	0.376862	0.614212
NM_001011719	-1.05453	-1.02329	0.19427	0.918827
NM_001011724	4.34193	4.5558	0.511631	0.842181
NM_001011880	1.5073	1.43663	-0.366678	0.918827
NM_001012	14.3758	13.9593	-0.500458	0.178215
NM_001012241	11.7274	11.6328	-0.155504	0.918827
NM_001012267	4.49254	4.40837	-0.210511	0.96486
NM_001012271	4.07993	3.79841	-0.759569	0.657219
NM_001012279	4.69544	5.0244	0.62823	0.71017
NM_001012300	4.66958	5.25321	1.20592	0.120372
NM_001012301	2.34517	2.37129	0.129892	0.987555
NM_001012302	10.7589	10.9178	0.203007	0.882036
NM_001012334	-1.05225	-1.05472	-0.0150894	0.995562
NM_001012398	-1.03197	-0.999083	0.185595	0.918827
NM_001012416	-0.533947	-0.551784	-0.1091	0.983096
NM_001012418	5.14404	6.65732	2.50339	1.54e-07
NM_001012425	0.452116	0.518038	0.410116	0.897889
NM_001012502	6.91046	6.75824	-0.222575	0.918827
NM_001012508	7.50506	8.15114	0.824943	0.0870009
NM_001012509	0.20633	0.256365	0.316319	0.918827
NM_001012511	8.03429	8.60003	0.66685	0.22466
NM_001012614	7.97347	8.02605	0.069177	0.984553
NM_001012642	8.64316	8.11432	-0.702064	0.133123
NM_001012643	7.99394	8.42252	0.550158	0.361362
NM_001012659	-0.258097	-0.194058	0.3368	0.883011
NM_001012662	6.24266	5.79488	-0.732636	0.343595
NM_001012710	1.74301	1.64642	-0.503578	0.891745
NM_001012716	4.32507	3.70306	-1.60703	0.071917
NM_001012732	0.237756	0.246466	0.0594731	0.995562
NM_001012753	2.42244	2.38119	-0.185988	0.983096
NM_001012755	3.12746	3.14599	0.0291757	0.995562
NM_001012758	6.59521	6.73814	0.195904	0.918827
NM_001012761	10.0055	10.5509	0.669605	0.0676319
NM_001012967	9.93719	10.0461	0.137055	0.918827
NM_001012968	9.88751	9.43211	-0.561188	0.165279
NM_001012971	2.03168	2.06285	0.147072	0.986436
NM_001012973	1.92691	2.15491	1.08283	0.43088
NM_001012974	-0.533947	-0.551784	-0.1091	0.983096
NM_001012980	0.741592	0.786682	0.280556	0.932001
NM_001012981	10.1032	9.92445	-0.217582	0.856939
NM_001012984	2.45634	2.4358	-0.0852953	0.995562
NM_001012991	10.2341	9.91688	-0.394041	0.461739
NM_001012993	0.759757	0.771236	0.0691764	0.995562
NM_001012994	10.9124	10.6117	-0.40241	0.552878
NM_001013251	8.84745	10.0142	1.38455	8.65e-05
NM_001013257	8.40953	8.52348	0.142992	0.918827
NM_001013258	2.4676	2.41686	-0.214842	0.978143
NM_001013415	-0.136027	-0.0685771	0.423069	0.838198
NM_001013439	3.6323	3.46675	-0.511915	0.883011
NM_001013579	-0.148225	-0.0815476	0.420928	0.838198
NM_001013615	3.48225	3.64236	0.466785	0.906592
NM_001013619	5.94584	5.58284	-0.63427	0.548064
NM_001013620	7.25979	6.72624	-0.768598	0.163705
NM_001013625	7.51855	7.84149	0.44851	0.562735
NM_001013627	2.60751	2.70139	0.37598	0.918827
NM_001013631	-1.10469	-1.07539	0.174799	0.918827
NM_001013632	4.06101	3.73556	-0.85403	0.57549
NM_001013635	3.90761	3.97486	0.190151	0.978752
NM_001013638	-0.465386	-0.454375	0.0661929	0.995562
NM_001013642	10.4676	11.3313	1.04989	0.000288232
NM_001013646	2.25126	2.24457	-0.0395309	0.995562
NM_001013649	9.49196	9.48766	-0.0779806	0.984553
NM_001013653	-1.01024	-1.01146	-0.00665083	0.995562
NM_001013660	8.71261	8.75685	0.0400468	0.995562
NM_001013661	2.56205	2.72118	0.592311	0.856939
NM_001013663	7.73936	7.07907	-0.903979	0.0425119
NM_001013672	5.99925	5.79422	-0.355529	0.867242
NM_001013690	3.74921	3.72387	-0.0786755	0.995562
NM_001013693	2.7916	2.68243	-0.41985	0.918827
NM_001013694	10.2181	10.5112	0.304571	0.77953
NM_001013698	2.01013	1.96118	-0.232389	0.971033
NM_001013699	11.7269	11.6224	-0.13058	0.918827
NM_001013703	11.8099	11.2588	-0.669765	0.0505464
NM_001013706	7.12169	7.47492	0.452079	0.626863
NM_001013732	2.81825	2.75958	-0.221403	0.974778
NM_001013734	2.80474	3.3243	1.98538	0.0324405
NM_001013838	2.73363	2.53621	-0.824056	0.681487
NM_001013842	-1.05453	-1.02329	0.19427	0.918827
NM_001013845	7.55548	8.1624	0.800109	0.0713587
NM_001014279	5.06479	5.80994	1.21987	0.110181
NM_001014283	9.84536	10.142	0.35366	0.589158
NM_001014286	5.17624	5.14541	-0.0755777	0.995562
NM_001014291	-1.05453	-1.02329	0.19427	0.918827
NM_001014440	5.29495	5.45508	0.275914	0.918827
NM_001014442	2.19008	1.98014	-0.919248	0.579493
NM_001014443	4.31164	4.48473	0.412155	0.906592
NM_001014450	1.40244	1.6132	1.16369	0.310186
NM_001014763	3.2024	3.31495	0.329143	0.922496
NM_001014764	4.29688	4.65345	0.836712	0.503748
NM_001014765	5.46567	5.8381	0.606322	0.618206
NM_001014795	4.00764	4.06732	0.145054	0.983298
NM_001014831	1.16254	1.25147	0.511881	0.875958
NM_001014842	5.39869	5.65836	0.407381	0.865389
NM_001014980	3.44677	3.41991	-0.0692185	0.995562
NM_001014985	1.88186	1.93771	0.253802	0.963396
NM_001014989	2.59962	2.45921	-0.583395	0.861355
NM_001015	14.6254	14.4085	-0.261733	0.727535
NM_001015002	6.9794	7.02696	0.0667878	0.987555
NM_001015038	0.0365769	0.116147	0.410181	0.843726
NM_001015048	0.193988	0.245105	0.281905	0.918827
NM_001015049	1.91463	1.99582	0.389784	0.918827
NM_001015054	0.187702	0.169354	-0.102197	0.98688
NM_001015055	6.78019	7.18882	0.576325	0.412625
NM_001015072	5.32174	5.6676	0.632626	0.577194
NM_001015509	8.8278	9.00043	0.14803	0.944018
NM_001015878	-0.978572	-1.01778	-0.245802	0.914574
NM_001015881	1.50276	1.64388	0.740341	0.719095
NM_001015885	2.69301	2.95874	1.04015	0.477232
NM_001016	14.0256	13.8832	-0.170796	0.903133
NM_001017	13.0287	12.6675	-0.435465	0.300669
NM_001017361	0.382691	0.479393	0.596226	0.721942
NM_001017363	4.07972	4.29391	0.518622	0.856233
NM_001017368	3.73034	4.20843	1.18975	0.28651
NM_001017371	4.3933	4.32653	-0.160489	0.983096
NM_001017372	1.38792	1.30286	-0.466061	0.904713
NM_001017395	6.93421	6.77214	-0.232071	0.918827
NM_001017397	-1.05225	-1.05472	-0.0150894	0.995562
NM_001017402	4.49177	5.44207	1.95604	0.00219723
NM_001017415	-0.0252822	0.00490984	0.19233	0.960094
NM_001017418	-1.05453	-1.02329	0.19427	0.918827
NM_001017420	11.0963	10.0336	-1.29562	3.95e-06
NM_001017424	-0.535396	-0.484468	0.32409	0.888531
NM_001017526	3.45028	3.61201	0.499113	0.888645
NM_001017535	0.548116	0.572131	0.133706	0.983096
NM_001017536	2.12756	2.17392	0.136595	0.987555
NM_001017916	2.22028	2.24601	0.121116	0.990966
NM_001017917	1.85361	2.10708	1.23803	0.305094
NM_001017920	0.672825	0.720716	0.273208	0.929287
NM_001017921	5.03128	5.2471	0.389307	0.892355
NM_001017922	-0.413796	-0.400785	0.0852329	0.987555
NM_001017923	6.38335	6.72362	0.398634	0.827071
NM_001017930	0.923377	1.06526	0.850101	0.525584
NM_001017961	1.65135	1.53434	-0.630127	0.819552
NM_001017963	4.669	4.77703	0.227594	0.949902
NM_001017964	10.1845	10.2539	0.0800224	0.977973
NM_001017969	10.2248	10.3689	0.176056	0.911882
NM_001017971	8.62102	9.59092	1.10698	0.0089417
NM_001017975	4.48128	4.41781	-0.175778	0.978752
NM_001017980	11.7401	11.1446	-0.7395	0.0480061
NM_001017981	9.23441	8.86502	-0.484202	0.401604
NM_001017989	5.23717	4.91468	-0.653396	0.623819
NM_001017992	2.7955	2.59827	-0.765169	0.731147
NM_001017995	11.2729	10.6836	-0.715821	0.027814
NM_001018	4.17586	3.68798	-1.29415	0.202391
NM_001018024	7.04961	6.36023	-1.0089	0.0474107
NM_001018025	7.22172	6.74974	-0.6761	0.249749
NM_001018038	7.2208	7.11529	-0.151972	0.943052
NM_001018053	7.12885	7.25879	0.143874	0.956333
NM_001018072	5.0332	4.89653	-0.278489	0.918827
NM_001018073	5.44315	5.33299	-0.30219	0.918827
NM_001018078	4.5171	4.92519	0.857224	0.457106
NM_001018104	2.21402	2.34548	0.559705	0.872379
NM_001018108	0.275692	0.252173	-0.138518	0.983096
NM_001018111	0.0809843	0.0389847	-0.268556	0.918827
NM_001018112	8.25987	7.32042	-1.25137	0.00080527
NM_001018116	6.04579	6.02071	-0.045497	0.995562
NM_001018137	5.05143	5.08522	0.004576	0.997143
NM_001018139	2.02988	1.91826	-0.512027	0.891745
NM_001018159	2.90192	2.5499	-1.41855	0.20771
NM_001019	7.02494	6.40383	-0.917242	0.0799212
NM_001020	7.64764	7.61104	-0.0494461	0.995562
NM_001023	7.10641	6.70378	-0.574281	0.422858
NM_001023560	-1.03197	-0.999083	0.185595	0.918827
NM_001023563	1.59102	1.66504	0.381006	0.918827
NM_001024	13.3719	12.6089	-0.914852	0.00176984
NM_001024075	-1.10469	-1.07539	0.174799	0.918827
NM_001024209	3.00123	3.74783	2.71906	0.000956288
NM_001024210	5.37993	5.16673	-0.407051	0.86663
NM_001024211	0.0119036	0.00251338	-0.0528076	0.995562
NM_001024212	5.47799	6.57099	1.76501	0.00110816
NM_001024213	4.67761	5.95405	2.37434	3.48e-05
NM_001024226	0.160319	0.173254	0.0724731	0.995562
NM_001024382	2.23497	2.11146	-0.558407	0.873095
NM_001024401	10.6899	10.2107	-0.610292	0.167472
NM_001024455	7.74394	7.6746	-0.132968	0.957956
NM_001024593	6.72327	7.2989	0.821453	0.120309
NM_001024594	5.65327	5.58271	-0.126881	0.983096
NM_001024601	0.469848	0.502464	0.175326	0.974513
NM_001024611	4.53829	5.34314	1.66794	0.0141854
NM_001024630	0.146389	0.228316	0.5108	0.781452
NM_001024656	0.697577	0.825314	0.723037	0.6252
NM_001024674	9.15455	8.48252	-0.845653	0.022936
NM_001024675	1.73043	1.66517	-0.333561	0.919294
NM_001024680	5.96229	6.62791	0.944647	0.164351
NM_001024688	1.2512	1.2133	-0.213392	0.973253
NM_001024732	4.06697	4.20171	0.351503	0.918827
NM_001024809	2.12431	2.3475	1.02084	0.492638
NM_001024843	2.2017	2.33139	0.554293	0.875399
NM_001024847	1.46491	1.55535	0.490972	0.894139
NM_001024858	8.78394	8.91293	0.162677	0.918827
NM_001024921	7.61994	6.82831	-1.10623	0.025244
NM_001024924	3.63271	3.50635	-0.382733	0.918827
NM_001024939	3.60357	3.61553	0.0210236	0.995562
NM_001024948	9.14843	9.14496	-0.0116413	0.995562
NM_001024956	1.17967	1.11359	-0.335231	0.918827
NM_001025	13.9271	13.4393	-0.585794	0.0911642
NM_001025100	10.6817	10.84	0.195211	0.883011
NM_001025107	3.63719	3.76841	0.398498	0.918827
NM_001025231	0.616717	0.735839	0.698024	0.64476
NM_001025234	3.71669	3.60712	-0.346417	0.918827
NM_001025237	4.10837	3.76949	-0.930136	0.478779
NM_001025247	8.78528	8.49684	-0.492837	0.601205
NM_001025248	4.57627	4.62467	0.112075	0.987555
NM_001025266	-1.10469	-1.07539	0.174799	0.918827
NM_001025295	-1.10469	-1.07539	0.174799	0.918827
NM_001025300	11.183	10.4865	-0.857669	0.0112409
NM_001025357	0.794412	0.924135	0.783108	0.577836
NM_001025389	4.00553	4.26418	0.671476	0.725046
NM_001025390	4.66535	4.75123	0.19897	0.965107
NM_001025579	1.94924	1.96391	0.0959411	0.995562
NM_001025591	3.84586	3.9146	0.109994	0.992153
NM_001025604	2.21626	2.18777	-0.133443	0.987555
NM_001025616	3.4221	3.77812	1.11979	0.362769
NM_001025780	8.87285	8.55438	-0.406015	0.505862
NM_001025930	3.80077	4.40734	1.50811	0.0994741
NM_001028	13.4168	12.7389	-0.813368	0.00706473
NM_001029	7.44356	6.8727	-0.826248	0.135925
NM_001029858	2.18973	2.38924	0.894843	0.616087
NM_001029859	8.0222	8.678	0.82682	0.0517474
NM_001029861	-1.0322	-1.03561	-0.0214056	0.995562
NM_001029863	1.79171	1.83127	0.182709	0.983096
NM_001029864	0.762238	0.740137	-0.136841	0.984553
NM_001029869	6.03025	7.5149	2.15943	1.58e-07
NM_001029870	7.03593	7.57699	0.588588	0.515161
NM_001029871	0.597498	0.64068	0.222165	0.949902
NM_001029874	3.83756	3.60688	-0.669481	0.778662
NM_001029881	0.643484	0.688922	0.260493	0.936977
NM_001029882	10.0006	10.4822	0.582405	0.13847
NM_001029885	8.92031	9.02462	0.130881	0.944018
NM_001029888	0.50864	0.53523	0.172283	0.980187
NM_001029891	2.39225	2.24358	-0.669489	0.806033
NM_001029896	4.55157	5.3261	1.60904	0.0182412
NM_001029954	5.4174	6.3515	1.35565	0.0439396
NM_001029955	6.5873	7.14377	0.713277	0.356946
NM_001029976	0.487558	0.488072	-0.00480742	0.997071
NM_001029991	4.49118	4.15951	-0.816922	0.547703
NM_001030	6.65778	7.31016	0.933714	0.0550602
NM_001030001	8.29175	8.3479	-0.0491174	0.995562
NM_001030002	0.974464	1.08508	0.657393	0.74995
NM_001030005	0.576775	0.691485	0.677567	0.658447
NM_001030060	9.53466	10.1626	0.724671	0.0896173
NM_001031	7.14362	7.1468	0.0175844	0.995562
NM_001031617	9.67701	9.75509	0.0625092	0.986436
NM_001031623	5.31592	5.46018	0.267202	0.918827
NM_001031628	2.66352	2.72326	0.22337	0.974778
NM_001031665	0.230157	0.274302	0.275764	0.918827
NM_001031672	8.79521	8.22737	-0.717272	0.0986665
NM_001031684	2.21332	2.24228	0.129913	0.987555
NM_001031689	4.91377	4.62422	-0.58902	0.748171
NM_001031696	4.67057	4.85525	0.396433	0.898663
NM_001031698	1.71269	1.79815	0.438501	0.914574
NM_001031701	10.7751	10.1998	-0.714807	0.0568632
NM_001031703	10.3925	9.87801	-0.630141	0.0821254
NM_001031711	12.1949	11.5506	-0.77892	0.0138651
NM_001031712	10.9487	10.0855	-1.05363	0.000353172
NM_001031713	11.4239	10.8755	-0.700006	0.0871291
NM_001031715	2.4469	2.55512	0.437424	0.918759
NM_001031717	4.86128	5.34926	0.903713	0.353026
NM_001031719	3.3186	3.57993	0.758719	0.717357
NM_001031720	5.68453	5.57948	-0.193876	0.946449
NM_001031721	3.48968	3.66099	0.529776	0.868401
NM_001031727	1.77398	1.70181	-0.367754	0.918827
NM_001031734	9.30244	9.34675	0.049439	0.990966
NM_001031737	7.94969	7.99842	0.070561	0.984553
NM_001031738	2.84444	2.97002	0.467931	0.914574
NM_001031743	4.25229	4.68818	0.947167	0.418449
NM_001031800	2.07346	2.12265	0.223639	0.974513
NM_001031801	7.55123	7.34829	-0.275771	0.857777
NM_001031803	1.87139	1.89289	0.0958713	0.995562
NM_001031806	4.58144	4.67385	0.202565	0.965107
NM_001031834	0.363291	0.33805	-0.166196	0.980224
NM_001031835	5.55152	5.45552	-0.178348	0.960094
NM_001031847	2.51881	2.44975	-0.279755	0.952598
NM_001031848	2.79705	3.14284	1.17966	0.365633
NM_001031849	-0.00564456	-0.0102947	-0.032066	0.995562
NM_001031854	1.01842	0.944156	-0.408876	0.914574
NM_001032	9.92984	9.46637	-0.571182	0.151322
NM_001032278	1.91364	1.92879	0.0362444	0.995562
NM_001032280	4.77988	4.94333	0.350788	0.914574
NM_001032283	8.24695	7.24526	-1.32218	0.000866552
NM_001032292	2.4788	2.53175	0.20577	0.980224
NM_001032367	1.32042	1.24583	-0.366256	0.918827
NM_001032410	0.596733	0.675296	0.467429	0.86663
NM_001032726	4.04798	4.33337	0.678578	0.725737
NM_001032730	7.04206	6.76343	-0.400115	0.720463
NM_001032731	-1.10469	-1.07539	0.174799	0.918827
NM_001033	8.64539	7.01071	-2.13994	2.01e-10
NM_001033026	7.77374	7.8711	0.104085	0.975754
NM_001033028	4.45857	4.49277	0.101446	0.990966
NM_001033030	2.91771	2.92802	0.044349	0.995562
NM_001033031	0.25905	0.305224	0.258252	0.918827
NM_001033045	0.363291	0.33805	-0.166196	0.980224
NM_001033050	0.333105	0.305973	-0.158893	0.980224
NM_001033053	3.30853	3.50705	0.591182	0.843726
NM_001033056	3.08953	3.05802	-0.125505	0.987555
NM_001033081	1.96289	2.03521	0.321484	0.930304
NM_001033113	0.435653	0.500284	0.40303	0.903417
NM_001033503	2.1108	2.33218	0.992022	0.521262
NM_001033506	3.65852	3.40471	-0.786789	0.673891
NM_001033521	4.14278	3.80233	-0.91681	0.512031
NM_001033522	3.09506	3.21243	0.410985	0.918827
NM_001033557	2.28933	2.35473	0.274178	0.955423
NM_001033560	0.541856	0.470281	-0.446123	0.876789
NM_001033561	9.6179	9.72753	0.136102	0.918827
NM_001033564	7.88368	8.1256	0.278025	0.858264
NM_001033575	5.88626	6.12791	0.372722	0.853061
NM_001033578	0.933356	0.926628	-0.039208	0.995562
NM_001033580	6.35523	6.06763	-0.452405	0.728228
NM_001033602	2.34911	2.74178	1.79744	0.0668893
NM_001033714	3.48976	3.77923	0.819196	0.640875
NM_001033719	2.61877	2.85159	0.802203	0.702972
NM_001033723	10.9343	10.3186	-0.766616	0.0370838
NM_001034172	2.07718	2.076	-0.00464309	0.997535
NM_001034194	6.05438	5.84859	-0.327343	0.891745
NM_001034841	3.32802	3.44042	0.364504	0.918827
NM_001034842	-1.10469	-1.07539	0.174799	0.918827
NM_001034845	0.193988	0.245105	0.281905	0.918827
NM_001034850	3.09066	3.0603	-0.106014	0.995562
NM_001034853	2.45698	2.63719	0.76843	0.727535
NM_001034914	-0.888541	-0.932116	-0.236055	0.914574
NM_001034996	4.12825	4.15063	0.04197	0.995562
NM_001035	-0.148225	-0.0815476	0.420928	0.838198
NM_001035005	-1.10469	-1.07539	0.174799	0.918827
NM_001035230	-1.10469	-1.07539	0.174799	0.918827
NM_001035254	7.27492	7.57151	0.396742	0.703859
NM_001035267	7.831	7.44157	-0.523247	0.391116
NM_001035507	4.47239	4.17024	-0.73968	0.630138
NM_001035516	0.94113	0.969224	0.166055	0.983096
NM_001035534	1.38659	1.51083	0.660921	0.779563
NM_001036645	0.299153	0.311678	0.0835152	0.995562
NM_001037125	3.42893	3.54522	0.319981	0.92416
NM_001037126	-0.397398	-0.38371	0.0813639	0.987555
NM_001037131	4.6543	4.82263	0.395398	0.906592
NM_001037144	2.2178	2.21799	-0.0316933	0.995562
NM_001037160	6.92623	6.87222	-0.323855	0.911882
NM_001037163	9.66784	10.3861	0.865789	0.0122533
NM_001037165	12.1777	12.4656	0.341809	0.544004
NM_001037171	1.48682	1.42579	-0.320681	0.922496
NM_001037175	1.2104	1.23293	0.129258	0.987555
NM_001037277	4.81807	5.17463	0.656811	0.655994
NM_001037283	7.03198	6.61683	-0.626798	0.391595
NM_001037329	3.33365	3.4525	0.347345	0.918827
NM_001037330	8.18253	9.78659	2.01133	2.48e-11
NM_001037335	7.30982	7.81082	0.669471	0.200636
NM_001037339	7.81561	6.96023	-1.17481	0.00370689
NM_001037494	2.48047	2.75523	1.16619	0.377815
NM_001037501	2.23738	2.23011	-0.046029	0.995562
NM_001037540	1.52195	1.38943	-0.679755	0.767442
NM_001037553	-1.03197	-0.999083	0.185595	0.918827
NM_001037582	9.80885	8.93643	-1.08953	0.00104103
NM_001037633	0.39976	0.427338	0.150072	0.983096
NM_001037637	6.66989	6.57095	-0.150236	0.952917
NM_001037666	5.93416	5.49815	-0.861879	0.36384
NM_001037738	10.4654	9.2401	-1.51911	1.57e-06
NM_001037763	3.45896	4.15394	2.01694	0.0164235
NM_001037806	9.38658	10.9328	1.89135	3.35e-11
NM_001037813	-1.01024	-1.01146	-0.00665083	0.995562
NM_001037954	0.324817	0.333405	0.0460914	0.995562
NM_001037984	10.4838	10.9326	0.530444	0.288375
NM_001038	5.16861	5.50706	0.602449	0.682791
NM_001038618	1.68634	1.74127	0.270357	0.952818
NM_001038628	0.415136	0.514483	0.610667	0.715085
NM_001038704	2.84035	3.12445	0.907303	0.604435
NM_001038707	4.32363	4.43133	0.250268	0.945472
NM_001039	-0.514965	-0.498477	0.109697	0.983096
NM_001039111	1.54938	1.62989	0.368168	0.918827
NM_001039112	3.32689	4.17692	2.684	0.000614929
NM_001039140	1.50964	1.41134	-0.539954	0.866985
NM_001039141	6.37626	7.03499	0.96562	0.0675942
NM_001039211	3.76817	3.54702	-0.619496	0.817428
NM_001039213	-0.978572	-1.01778	-0.245802	0.914574
NM_001039362	3.32402	3.37319	0.160394	0.983096
NM_001039374	5.47955	5.83764	0.599513	0.619403
NM_001039380	4.8308	5.26099	0.867928	0.36751
NM_001039395	5.23735	5.49673	0.458807	0.821379
NM_001039479	12.1197	11.8106	-0.395532	0.514368
NM_001039481	1.2686	1.13031	-0.780272	0.648133
NM_001039503	8.80988	8.62921	-0.22863	0.86663
NM_001039517	1.19781	1.23037	0.151886	0.983096
NM_001039538	4.44703	5.01554	1.253	0.134359
NM_001039548	5.61894	5.11855	-0.935408	0.249943
NM_001039570	10.4351	9.30149	-1.41835	4.07e-05
NM_001039580	0.599948	0.719865	0.682686	0.655141
NM_001039590	-0.392683	-0.448734	-0.358127	0.86663
NM_001039592	0.317552	0.296504	-0.121755	0.984553
NM_001039614	3.02457	3.12624	0.359773	0.918827
NM_001039618	9.54142	9.20552	-0.411922	0.522287
NM_001039656	7.14557	6.66653	-0.735557	0.281626
NM_001039664	5.52452	5.44389	-0.136877	0.983096
NM_001039675	3.57613	3.6783	0.321975	0.918827
NM_001039697	10.2884	9.90267	-0.473089	0.278397
NM_001039706	-0.413796	-0.400785	0.0852329	0.987555
NM_001039707	4.93476	5.02311	0.198186	0.963396
NM_001039712	0.0614889	0.0546597	-0.0379166	0.995562
NM_001039753	9.09863	9.68128	0.68437	0.147152
NM_001039762	1.28743	1.35555	0.374949	0.918827
NM_001039763	4.11267	4.75941	1.46058	0.0862245
NM_001039770	3.64447	3.62665	-0.06428	0.995562
NM_001039771	6.13268	8.09611	2.66448	6.94e-12
NM_001039775	7.93981	8.48208	0.697726	0.140866
NM_001039783	1.65135	1.53434	-0.630127	0.819552
NM_001039792	2.41154	2.39888	-0.0632746	0.995562
NM_001039802	3.97006	4.24562	0.70928	0.710351
NM_001039803	2.39819	2.39005	-0.0476424	0.995562
NM_001039841	6.74321	6.33965	-0.584635	0.497659
NM_001039844	8.02902	7.32161	-0.974516	0.0345057
NM_001039846	1.90288	1.89891	-0.026516	0.995562
NM_001039847	1.17508	1.22897	0.304781	0.925972
NM_001039848	4.02717	4.29623	0.696142	0.700372
NM_001039876	5.86563	5.47258	-0.740847	0.457479
NM_001039877	1.42113	1.54153	0.678661	0.778662
NM_001039885	-0.34007	-0.365585	-0.152026	0.970646
NM_001039887	9.07385	9.09029	0.0221268	0.995562
NM_001039888	5.68138	6.7302	1.53626	0.0055414
NM_001039905	4.96234	5.08157	0.21223	0.952545
NM_001039938	5.82224	5.51748	-0.473367	0.793431
NM_001039958	2.78806	2.66077	-0.504381	0.901741
NM_001039999	10.4275	10.5279	0.0833997	0.983096
NM_001040000	6.68972	6.91203	0.317618	0.86663
NM_001040002	-1.03176	-1.06666	-0.202826	0.918827
NM_001040011	3.67095	3.6351	-0.123435	0.987555
NM_001040022	0.465859	0.489324	0.145631	0.983096
NM_001040023	3.24813	3.02836	-0.73361	0.744878
NM_001040057	0.203925	0.219402	0.0900884	0.990966
NM_001040061	5.83537	5.8343	-0.00794675	0.995562
NM_001040097	-1.01024	-1.01146	-0.00665083	0.995562
NM_001040108	1.56265	1.74968	1.04104	0.441434
NM_001040110	1.40008	1.31405	-0.46068	0.906592
NM_001040118	5.88013	6.21274	0.514757	0.689292
NM_001040125	1.75541	1.68619	-0.349602	0.918827
NM_001040129	0.469799	0.469084	-0.0121666	0.995562
NM_001040157	8.44259	8.42375	-0.0755776	0.984553
NM_001040168	0.0744283	-0.00269135	-0.484648	0.792928
NM_001040185	9.01591	9.01476	-0.0172808	0.995562
NM_001040199	5.17598	4.94342	-0.454294	0.843726
NM_001040202	11.4147	11.2667	-0.202838	0.891745
NM_001040272	-0.570687	-0.521212	0.313973	0.891745
NM_001040274	7.77176	8.4805	0.833844	0.10427
NM_001040283	-1.05225	-1.05472	-0.0150894	0.995562
NM_001040284	4.78924	4.48108	-0.699503	0.639438
NM_001040431	9.64146	9.44027	-0.240785	0.843726
NM_001040436	10.6411	9.84347	-1.01585	0.00902546
NM_001040439	1.15183	1.28096	0.70976	0.717278
NM_001040441	4.90318	4.93593	0.0626574	0.995562
NM_001040445	6.74875	7.07245	0.458981	0.626282
NM_001040446	6.24175	6.07111	-0.271364	0.914574
NM_001040451	4.9809	4.90645	-0.158885	0.978752
NM_001040454	5.61177	5.20604	-0.751613	0.438302
NM_001040455	9.94478	9.93148	-0.01725	0.995562
NM_001040457	4.57197	4.71034	0.304254	0.918827
NM_001040616	9.18243	8.66502	-0.670182	0.154591
NM_001040649	3.30909	3.25729	-0.180092	0.983096
NM_001040653	8.87127	8.98859	0.14706	0.918827
NM_001040666	-0.535396	-0.484468	0.32409	0.888531
NM_001040667	1.84935	1.88023	0.154519	0.984553
NM_001040694	-0.00564456	-0.0102947	-0.032066	0.995562
NM_001040709	6.44526	6.5306	0.137631	0.967467
NM_001040710	1.41774	1.51309	0.46808	0.903417
NM_001040715	9.94604	10.2878	0.397072	0.520026
NM_001040716	-0.148225	-0.0815476	0.420928	0.838198
NM_001041	-1.03197	-0.999083	0.185595	0.918827
NM_001042	5.80849	5.34964	-0.876726	0.332204
NM_001042367	-0.0973541	-0.0976225	-0.00660651	0.995562
NM_001042368	0.829441	0.770571	-0.36696	0.918827
NM_001042371	10.9209	10.0495	-1.06659	0.000802537
NM_001042384	2.11982	2.1354	0.0712408	0.995562
NM_001042388	-1.05453	-1.02329	0.19427	0.918827
NM_001042400	1.20101	1.17274	-0.154224	0.983096
NM_001042402	3.99251	3.76502	-0.626003	0.787128
NM_001042410	0.652928	0.572517	-0.49643	0.853061
NM_001042413	3.26838	3.61861	1.13788	0.355227
NM_001042414	8.40461	8.55635	0.194027	0.914574
NM_001042423	3.89995	4.3205	1.09875	0.317393
NM_001042424	1.5257	1.38713	-0.71728	0.729013
NM_001042440	1.58297	1.5698	-0.0531499	0.995562
NM_001042465	3.21046	3.48734	0.914219	0.565213
NM_001042472	8.98211	9.23274	0.302817	0.754005
NM_001042476	1.60801	1.49713	-0.527789	0.872379
NM_001042486	-0.533947	-0.551784	-0.1091	0.983096
NM_001042490	4.15509	4.24989	0.24081	0.952598
NM_001042492	0.22504	0.24179	0.0975467	0.987555
NM_001042495	-1.0322	-1.03561	-0.0214056	0.995562
NM_001042507	-0.130135	-0.199165	-0.363187	0.86663
NM_001042520	-1.03197	-0.999083	0.185595	0.918827
NM_001042522	-1.05225	-1.05472	-0.0150894	0.995562
NM_001042539	6.30548	6.20743	-0.157157	0.958556
NM_001042544	-0.465386	-0.454375	0.0661929	0.995562
NM_001042548	2.28615	2.2739	-0.056758	0.995562
NM_001042549	2.27851	2.18084	-0.441622	0.916146
NM_001042550	3.13029	3.18763	0.230695	0.971033
NM_001042572	3.11399	3.16797	0.18734	0.983096
NM_001042573	10.9043	10.597	-0.38811	0.510914
NM_001042576	3.92023	3.90266	-0.029628	0.995562
NM_001042588	0.542903	0.537188	-0.0361873	0.995562
NM_001042590	4.73265	4.42191	-0.714036	0.631904
NM_001042595	1.23471	1.26014	0.139345	0.986436
NM_001042601	8.6474	8.18338	-0.595595	0.196224
NM_001042603	10.7068	10.8	0.131795	0.922496
NM_001042610	-0.967415	-0.96991	-0.0151479	0.995562
NM_001042631	8.56527	7.79172	-1.01687	0.00948965
NM_001042633	-0.495977	-0.51257	-0.100905	0.983096
NM_001042646	10.0729	10.1719	0.117435	0.935027
NM_001042663	-1.10469	-1.07539	0.174799	0.918827
NM_001042669	0.230157	0.274302	0.275764	0.918827
NM_001042679	1.38167	1.41185	0.164453	0.983096
NM_001042682	0.533549	0.493674	-0.231689	0.94863
NM_001042683	5.09279	4.95095	-0.296471	0.918827
NM_001042685	-1.10469	-1.07539	0.174799	0.918827
NM_001042690	2.44485	2.21697	-0.920607	0.586258
NM_001042697	4.81861	4.98101	0.334515	0.91799
NM_001042702	5.84319	6.71576	1.24772	0.0359577
NM_001042724	9.03571	8.92954	-0.14318	0.918827
NM_001042749	5.03278	5.13197	0.202516	0.955233
NM_001042784	2.85467	3.24914	1.4552	0.180061
NM_001043229	7.53464	7.3277	-0.27942	0.864497
NM_001044264	8.16465	8.47764	0.411828	0.549312
NM_001044385	-0.262215	-0.32755	-0.343158	0.876174
NM_001045	3.94956	4.56729	1.54206	0.066578
NM_001047160	5.99635	5.05589	-1.54991	0.016339
NM_001047980	-1.03176	-1.06666	-0.202826	0.918827
NM_001048183	4.92876	4.96091	0.0945514	0.990443
NM_001048201	2.35052	2.2077	-0.644679	0.82635
NM_001048205	-1.05453	-1.02329	0.19427	0.918827
NM_001048210	4.09761	3.96871	-0.352074	0.918827
NM_001048212	7.39725	6.4702	-1.31961	0.0023506
NM_001048249	12.1544	12.5386	0.413683	0.512031
NM_001050	3.09145	2.79243	-1.13043	0.395192
NM_001053	1.87139	1.89289	0.0958713	0.995562
NM_001054	0.373304	0.348659	-0.14196	0.983096
NM_001056	1.88562	1.88832	0.0161404	0.995562
NM_001057	2.13512	2.19772	0.282854	0.949902
NM_001059	2.41925	2.62522	0.903297	0.609475
NM_001060	4.48133	4.57902	0.239816	0.947209
NM_001062	4.88396	5.76598	1.66192	0.00670331
NM_001063	4.40648	5.22237	1.73926	0.011997
NM_001065	11.3483	12.2357	1.01123	0.00509095
NM_001066	4.21907	4.27932	0.133803	0.986202
NM_001067	13.5504	12.6336	-1.08415	0.000348711
NM_001068	12.5863	11.8213	-0.918763	0.00250657
NM_001070	11.8076	11.2175	-0.713469	0.0285645
NM_001071	11.3867	9.3506	-2.4825	2.21e-21
NM_001071775	10.7947	9.85004	-1.15074	0.000157389
NM_001074	0.954112	1.09953	0.869235	0.512031
NM_001076552	-1.03197	-0.999083	0.185595	0.918827
NM_001076680	7.26391	7.57673	0.369977	0.77953
NM_001076683	0.290147	0.20206	-0.546561	0.754413
NM_001076785	1.67606	1.58793	-0.461821	0.911882
NM_001076786	12.6369	12.0193	-0.764215	0.0475316
NM_001077	0.103603	0.185353	0.49254	0.792928
NM_001077181	-0.465386	-0.454375	0.0661929	0.995562
NM_001077182	-0.570616	-0.55613	0.0882503	0.986436
NM_001077188	-0.0137893	-0.0532159	-0.256408	0.918827
NM_001077191	-1.05453	-1.02329	0.19427	0.918827
NM_001077238	1.83059	1.7824	-0.243611	0.965137
NM_001077242	4.08156	3.94567	-0.365192	0.918827
NM_001077351	0.299153	0.311678	0.0835152	0.995562
NM_001077399	8.5877	7.89201	-0.911842	0.0213463
NM_001077401	-0.533947	-0.551784	-0.1091	0.983096
NM_001077445	-0.377011	-0.398237	-0.14046	0.978752
NM_001077446	3.4952	3.33989	-0.410723	0.918827
NM_001077494	1.76845	1.8183	0.229699	0.971033
NM_001077500	1.68066	1.68269	0.0107332	0.995562
NM_001077525	5.40917	5.24572	-0.308265	0.917213
NM_001077594	2.0687	2.1512	0.382423	0.918827
NM_001077619	10.8793	10.9716	0.112111	0.934471
NM_001077621	7.32792	8.1907	1.11478	0.0103916
NM_001077624	4.31699	4.51196	0.370424	0.918827
NM_001077637	7.01354	7.21772	0.287404	0.861579
NM_001077653	-1.03197	-0.999083	0.185595	0.918827
NM_001077665	8.18535	8.04015	-0.199951	0.914574
NM_001077706	-1.03176	-1.06666	-0.202826	0.918827
NM_001077710	10.0208	11.8593	2.13495	5.15e-11
NM_001078171	10.3241	10.3273	0.011776	0.995562
NM_001078172	8.59718	8.92064	0.407736	0.550245
NM_001078173	-0.392683	-0.448734	-0.358127	0.86663
NM_001078177	2.05108	1.96182	-0.419741	0.918827
NM_001079	1.48295	1.507	0.12249	0.987555
NM_001079514	4.8208	4.97448	0.317121	0.918827
NM_001079518	1.60027	1.66727	0.35265	0.918827
NM_001079519	1.41983	1.50546	0.462596	0.906592
NM_001079525	0.422045	0.360021	-0.385218	0.906676
NM_001079526	0.469799	0.469084	-0.0121666	0.995562
NM_001079528	1.19648	1.0981	-0.53077	0.857159
NM_001079537	4.23696	4.37101	0.307798	0.918827
NM_001079559	10.9217	10.7883	-0.163974	0.914574
NM_001079668	0.469799	0.469084	-0.0121666	0.995562
NM_001079673	3.43164	3.7037	0.788192	0.679923
NM_001079841	3.38257	3.23015	-0.52224	0.887423
NM_001079843	6.46536	6.70035	0.259876	0.918827
NM_001079863	0.681362	0.757634	0.459014	0.882036
NM_001079872	6.55605	6.4434	-0.173829	0.937888
NM_001079882	3.14893	3.57805	1.45814	0.159442
NM_001079910	5.82105	6.49615	1.07	0.0808044
NM_001080379	-1.0322	-1.03561	-0.0214056	0.995562
NM_001080383	2.1822	2.16	-0.107954	0.995562
NM_001080391	7.8023	9.005	1.51429	1.17e-05
NM_001080392	11.6128	10.965	-0.785071	0.0136256
NM_001080393	6.29295	5.75799	-0.900553	0.200021
NM_001080397	8.48486	8.32111	-0.281921	0.86663
NM_001080398	12.7351	12.2291	-0.620175	0.116202
NM_001080400	6.83421	6.32648	-0.752814	0.247401
NM_001080401	6.03942	6.05238	-0.00581953	0.995562
NM_001080404	-1.05453	-1.02329	0.19427	0.918827
NM_001080406	1.27963	1.38977	0.592458	0.827287
NM_001080407	0.840938	0.984222	0.792532	0.569985
NM_001080410	11.6239	11.1224	-0.611025	0.0973653
NM_001080412	11.1155	11.9731	1.02294	0.000956428
NM_001080414	10.3672	10.346	-0.0650989	0.986202
NM_001080416	2.26991	2.04171	-1.07447	0.450652
NM_001080417	11.2617	11.2102	-0.0780319	0.980187
NM_001080418	0.433586	0.430384	-0.0166342	0.995562
NM_001080419	10.5949	10.2936	-0.37374	0.510599
NM_001080421	11.5211	11.5932	0.0912895	0.963396
NM_001080423	4.59219	4.33463	-0.665426	0.721942
NM_001080424	10.2599	12.3076	2.45243	4.55e-19
NM_001080425	1.17369	1.32136	0.699052	0.706783
NM_001080426	0.382691	0.479393	0.596226	0.721942
NM_001080432	11.1215	11.2228	0.124062	0.918827
NM_001080433	4.04655	4.49534	0.966635	0.448513
NM_001080434	8.79928	9.64077	1.05451	0.00155714
NM_001080435	8.98465	9.01144	0.0110487	0.995562
NM_001080436	7.71173	6.79877	-1.39672	0.0144659
NM_001080437	7.4397	6.91445	-0.731096	0.178215
NM_001080438	1.42504	1.52161	0.473276	0.89981
NM_001080441	-1.05453	-1.02329	0.19427	0.918827
NM_001080442	1.21298	1.15133	-0.351236	0.918827
NM_001080444	3.42426	3.40105	-0.0741072	0.995562
NM_001080446	1.60376	1.52661	-0.412082	0.918827
NM_001080449	4.3497	3.94146	-1.04992	0.344298
NM_001080450	9.86546	8.8747	-1.30432	0.00231794
NM_001080452	11.0802	11.8427	0.906814	0.0049285
NM_001080453	12.9866	12.7097	-0.332414	0.544774
NM_001080454	5.53593	6.49596	1.56909	0.00219723
NM_001080456	0.469799	0.469084	-0.0121666	0.995562
NM_001080457	3.88431	3.87466	-0.0736818	0.995562
NM_001080466	-1.03176	-1.06666	-0.202826	0.918827
NM_001080467	11.2338	11.7309	0.596576	0.0981308
NM_001080469	-0.495977	-0.51257	-0.100905	0.983096
NM_001080470	9.31006	10.8135	1.84385	1.41e-11
NM_001080471	9.90052	11.4795	1.92233	2.44e-13
NM_001080472	9.15241	10.3763	1.5036	2.69e-07
NM_001080473	1.54278	1.53179	-0.0569477	0.995562
NM_001080474	4.77719	4.64113	-0.463891	0.891745
NM_001080475	8.87217	10.4625	1.86135	1.21e-07
NM_001080477	5.07986	5.96718	1.58298	0.00744341
NM_001080480	4.69825	4.65831	-0.109407	0.987555
NM_001080481	10.1755	10.1722	-0.012942	0.995562
NM_001080482	3.73927	4.16336	1.15118	0.294671
NM_001080485	10.533	10.0065	-0.671518	0.10415
NM_001080488	7.4525	6.75005	-0.994362	0.0322075
NM_001080489	0.572252	0.598144	0.142973	0.983096
NM_001080495	11.5034	12.3967	0.940409	0.03418
NM_001080496	9.39991	9.6464	0.321079	0.715454
NM_001080497	9.66169	9.43071	-0.292853	0.732872
NM_001080501	8.74016	8.25718	-0.619964	0.154501
NM_001080503	6.39295	7.33704	1.36149	0.00191146
NM_001080504	4.37274	3.9206	-1.17809	0.256345
NM_001080506	5.78293	5.84705	0.023177	0.995562
NM_001080508	8.93433	8.94339	-0.00241376	0.997205
NM_001080509	2.63608	2.4898	-0.601155	0.852123
NM_001080511	0.346936	0.407643	0.33036	0.916747
NM_001080512	1.32065	1.51935	1.10591	0.345277
NM_001080518	1.04729	1.20958	0.923635	0.469855
NM_001080522	9.13183	9.38554	0.269933	0.843726
NM_001080523	-1.05225	-1.05472	-0.0150894	0.995562
NM_001080527	0.94113	0.969224	0.166055	0.983096
NM_001080529	9.14007	8.83543	-0.374793	0.582099
NM_001080532	1.55859	1.45238	-0.570872	0.853061
NM_001080533	12.006	11.4221	-0.71415	0.0592401
NM_001080538	-0.570687	-0.521212	0.313973	0.891745
NM_001080539	9.98163	9.94497	-0.041156	0.995562
NM_001080543	7.70314	7.22768	-0.646939	0.241752
NM_001080551	-1.10469	-1.07539	0.174799	0.918827
NM_001080779	-0.978572	-1.01778	-0.245802	0.914574
NM_001080825	10.6572	10.5509	-0.133207	0.918827
NM_001080826	10.9699	11.8038	1.00905	0.000492208
NM_001080830	-0.536101	-0.485026	0.281986	0.906592
NM_001080836	2.57304	2.49842	-0.314072	0.938206
NM_001080850	3.75329	4.25187	1.23161	0.252025
NM_001080855	4.23616	4.72992	1.16345	0.210449
NM_001080997	0.0129417	-0.0252605	-0.246725	0.922191
NM_001081	6.01165	7.37011	1.92768	1.39e-05
NM_001081003	0.780802	0.787088	0.0396848	0.995562
NM_001081461	8.07693	7.49808	-0.842017	0.145562
NM_001081491	9.31375	9.74708	0.507039	0.33727
NM_001081550	12.1998	11.9734	-0.271082	0.727381
NM_001081563	7.2015	7.56273	0.474061	0.571593
NM_001081675	2.22517	2.62726	1.93908	0.0388736
NM_001082	3.32647	3.48353	0.478779	0.905574
NM_001082480	-0.397398	-0.38371	0.0813639	0.987555
NM_001082575	4.96859	4.13337	-1.88743	0.00858679
NM_001083	2.36068	2.41185	0.201332	0.983047
NM_001083112	3.2613	2.9846	-0.856324	0.64476
NM_001083113	-0.0501223	-0.0212582	0.184628	0.963396
NM_001083535	1.35932	1.28159	-0.434386	0.914574
NM_001083537	-0.136027	-0.0685771	0.423069	0.838198
NM_001083538	2.93978	3.41048	1.70039	0.0832942
NM_001083589	-0.967415	-0.96991	-0.0151479	0.995562
NM_001083592	0.895885	0.897116	-0.00307393	0.997535
NM_001083606	-1.10469	-1.07539	0.174799	0.918827
NM_001083607	0.360989	0.300689	-0.381289	0.906676
NM_001083612	0.299153	0.311678	0.0835152	0.995562
NM_001083614	5.53752	4.75385	-1.51342	0.0222104
NM_001083621	1.70972	1.85281	0.673431	0.783887
NM_001083893	5.61848	5.64684	0.0412734	0.995562
NM_001083913	4.99009	5.22365	0.467802	0.828616
NM_001083914	4.896	4.56308	-0.724243	0.590086
NM_001083926	1.5745	1.5627	-0.0841824	0.995562
NM_001083961	0.0809843	0.0389847	-0.268556	0.918827
NM_001084	11.7447	11.8222	0.0870906	0.969264
NM_001084393	6.66171	6.07649	-0.908004	0.12569
NM_001085	5.2852	5.83654	0.995226	0.182361
NM_001085365	8.72463	7.70991	-1.31665	0.000117178
NM_001085372	9.52038	9.77709	0.331593	0.671326
NM_001085375	9.26826	9.42583	0.144054	0.943052
NM_001085377	3.34318	3.66986	1.00294	0.469855
NM_001085382	2.37962	2.34751	-0.127645	0.987656
NM_001085400	9.62217	9.27345	-0.434145	0.391116
NM_001085411	3.38963	3.38853	0.00735264	0.996515
NM_001085430	4.91054	5.64438	1.40151	0.0371908
NM_001085437	0.0920694	0.0466202	-0.262013	0.918827
NM_001085447	4.03585	3.94207	-0.200335	0.974954
NM_001085451	4.7639	4.25519	-1.18195	0.203575
NM_001085454	2.58331	2.59274	0.0594417	0.995562
NM_001085457	7.03634	6.76114	-0.400547	0.736379
NM_001085471	1.10294	1.11344	0.0567371	0.995562
NM_001085476	-0.30703	-0.331267	-0.143528	0.974778
NM_001085481	8.77477	10.7618	2.38746	8.21e-15
NM_001085487	11.606	11.5844	-0.0352699	0.995562
NM_001086	7.82566	8.82049	1.28091	0.000289395
NM_001086521	10.234	10.2606	0.0321705	0.995562
NM_001089	8.77113	8.48807	-0.367343	0.63939
NM_001089591	11.1421	10.1241	-1.23972	1.04e-05
NM_001092	5.43089	5.4185	-0.0138149	0.995562
NM_001093	8.71451	8.30556	-0.540449	0.341474
NM_001093725	9.39226	9.1535	-0.332926	0.734322
NM_001093729	2.95635	3.05441	0.347226	0.918827
NM_001093730	-0.535396	-0.484468	0.32409	0.888531
NM_001093771	-0.153284	-0.083184	0.364735	0.86663
NM_001097	2.77766	2.53655	-0.975591	0.540373
NM_001097615	2.63524	2.8939	0.993738	0.523411
NM_001097620	10.0498	11.0944	1.2384	0.000119758
NM_001097622	0.221079	0.204603	-0.107759	0.98688
NM_001097635	0.533529	0.561996	0.182471	0.977449
NM_001097643	-1.05453	-1.02329	0.19427	0.918827
NM_001098	11.5557	11.4462	-0.131762	0.918827
NM_001098173	3.37039	3.77539	1.20407	0.303965
NM_001098205	3.95401	3.44802	-1.46633	0.134753
NM_001098206	3.95722	3.77925	-0.519533	0.871023
NM_001098207	2.66206	2.81418	0.588169	0.857159
NM_001098208	4.79297	4.4938	-0.680202	0.664811
NM_001098211	1.31314	1.39306	0.403522	0.91799
NM_001098213	-1.03197	-0.999083	0.185595	0.918827
NM_001098268	4.14864	4.78508	1.50425	0.0606783
NM_001098426	7.04399	6.18061	-1.28801	0.00565839
NM_001098477	1.26584	1.12945	-0.796003	0.633865
NM_001098482	-0.536101	-0.485026	0.281986	0.906592
NM_001098503	3.84703	3.6175	-0.641899	0.78704
NM_001098504	-1.05453	-1.02329	0.19427	0.918827
NM_001098511	1.23331	1.16675	-0.379823	0.918827
NM_001098512	-0.136027	-0.0685771	0.423069	0.838198
NM_001098522	1.64407	1.68259	0.199519	0.980224
NM_001098523	5.07812	4.76031	-0.660159	0.637328
NM_001098527	0.738376	0.748022	0.0608412	0.995562
NM_001098531	2.15379	2.24716	0.426859	0.918827
NM_001098536	2.00008	1.89388	-0.514129	0.891745
NM_001098537	-0.0973541	-0.0976225	-0.00660651	0.995562
NM_001098576	5.71046	5.71776	0.02512	0.995562
NM_001098577	7.23603	6.57179	-0.945139	0.0600665
NM_001098615	3.43482	3.34138	-0.29816	0.939794
NM_001098621	4.19549	4.40282	0.503016	0.856939
NM_001098622	1.40284	1.35236	-0.275302	0.945777
NM_001098627	-1.0322	-1.03561	-0.0214056	0.995562
NM_001098629	0.812237	0.785944	-0.158912	0.983096
NM_001098634	6.37681	7.07345	0.962584	0.0922448
NM_001098638	10.8369	10.3551	-0.552599	0.236338
NM_001098672	2.99358	3.14758	0.508222	0.893075
NM_001098728	1.2991	1.2558	-0.236971	0.96375
NM_001098784	-0.413796	-0.400785	0.0852329	0.987555
NM_001098797	0.22504	0.24179	0.0975467	0.987555
NM_001098801	1.78578	1.65187	-0.70451	0.770508
NM_001098802	-1.0322	-1.03561	-0.0214056	0.995562
NM_001098805	3.73174	3.90713	0.494293	0.883011
NM_001098808	-0.978572	-1.01778	-0.245802	0.914574
NM_001098811	4.39997	4.59911	0.446297	0.883984
NM_001098816	1.48517	1.61502	0.635497	0.7985
NM_001098817	2.54041	2.85085	1.2711	0.301288
NM_001098831	0.886835	1.03198	0.828745	0.541238
NM_001098834	4.02765	3.81497	-0.59327	0.812375
NM_001098844	1.16392	1.26012	0.524091	0.865389
NM_001099219	-0.570616	-0.55613	0.0882503	0.986436
NM_001099220	8.99982	9.93213	1.08351	0.00706679
NM_001099224	1.99981	1.98285	-0.0803721	0.995562
NM_001099269	0.505766	0.568471	0.382906	0.914574
NM_001099270	9.70684	9.5543	-0.190901	0.904055
NM_001099271	5.50098	5.20844	-0.54706	0.715181
NM_001099285	1.51858	1.45208	-0.361284	0.918827
NM_001099286	5.59779	5.17967	-0.792877	0.396085
NM_001099293	9.46563	8.82699	-0.791316	0.0309002
NM_001099334	0.163459	0.249719	0.514733	0.780729
NM_001099337	0.568984	0.531526	-0.214242	0.960094
NM_001099338	1.31824	1.38965	0.39379	0.918827
NM_001099402	11.7597	11.7514	-0.0122548	0.995562
NM_001099406	0.651569	0.60642	-0.286058	0.922496
NM_001099407	7.53127	8.28351	0.979196	0.0156227
NM_001099408	2.56768	2.46108	-0.441284	0.916747
NM_001099409	11.9028	11.9014	-0.0176903	0.995562
NM_001099415	10.5523	10.5444	-0.051352	0.990966
NM_001099434	4.97379	5.34241	0.738084	0.550155
NM_001099439	9.11532	8.47525	-0.811211	0.0296042
NM_001099456	6.74401	6.46614	-0.432787	0.719219
NM_001099652	5.80001	5.0778	-1.31793	0.0388736
NM_001099653	-1.01024	-1.01146	-0.00665083	0.995562
NM_001099666	11.7977	12.1028	0.345906	0.607164
NM_001099668	1.68528	1.77449	0.452598	0.914574
NM_001099678	12.4308	12.2295	-0.291495	0.793621
NM_001099692	11.4644	10.7007	-0.928288	0.00213189
NM_001099693	6.98701	6.28956	-1.01994	0.053956
NM_001099694	0.146389	0.228316	0.5108	0.781452
NM_001099756	1.40138	1.52184	0.66656	0.781452
NM_001099771	4.16437	4.19464	0.103949	0.990966
NM_001099783	1.93066	1.80251	-0.639125	0.821525
NM_001099784	-0.514965	-0.498477	0.109697	0.983096
NM_001099791	6.26037	6.68241	0.644483	0.380755
NM_001100	3.20012	3.24806	0.155272	0.984553
NM_001100117	1.2039	1.26016	0.320736	0.918827
NM_001100119	2.95049	2.74892	-0.76924	0.722928
NM_001100159	-0.64558	-0.59727	0.257193	0.914574
NM_001100389	9.87279	9.86779	-0.0039853	0.995562
NM_001100396	2.12478	2.24819	0.476618	0.908427
NM_001100399	12.9774	12.6302	-0.422103	0.344096
NM_001100400	5.99211	5.31195	-1.17375	0.0753248
NM_001100412	4.31538	4.20105	-0.283065	0.926415
NM_001100418	4.66734	4.5687	-0.209102	0.963396
NM_001100423	-1.01024	-1.01146	-0.00665083	0.995562
NM_001100588	8.02082	8.0542	0.0419179	0.995562
NM_001100595	5.25676	5.11785	-0.277157	0.918827
NM_001100619	3.58945	3.41754	-0.532087	0.869418
NM_001100625	1.55717	1.38656	-0.971331	0.487879
NM_001100812	0.762276	0.803626	0.226262	0.960059
NM_001100816	3.82852	4.48669	1.52503	0.101611
NM_001100829	7.03521	6.06951	-1.46648	0.00311215
NM_001100873	6.80423	7.42772	0.870107	0.109003
NM_001100878	11.0164	11.4106	0.456761	0.358837
NM_001100879	4.26531	4.37817	0.259187	0.943052
NM_001100910	3.86797	3.45665	-1.22487	0.271802
NM_001100912	6.24628	6.40377	0.23643	0.918827
NM_001100913	2.6194	2.46803	-0.610707	0.843726
NM_001100915	3.35642	3.56436	0.610253	0.831195
NM_001100916	3.24584	3.36782	0.406021	0.918827
NM_001100917	4.18186	4.68302	1.18628	0.203718
NM_001101	16.6444	16.3833	-0.349498	0.685249
NM_001101320	2.10057	2.40613	1.47029	0.176888
NM_001101330	3.78497	3.65278	-0.381817	0.918827
NM_001101337	1.59811	1.86241	1.31072	0.226024
NM_001101338	-1.05453	-1.02329	0.19427	0.918827
NM_001101340	8.65339	7.60884	-1.36807	0.000501353
NM_001101357	3.88741	4.59219	1.73583	0.0342315
NM_001101372	3.81253	3.93972	0.28795	0.93958
NM_001101387	-0.570687	-0.521212	0.313973	0.891745
NM_001101389	-0.888541	-0.932116	-0.236055	0.914574
NM_001101401	-1.0322	-1.03561	-0.0214056	0.995562
NM_001101404	2.88037	2.83495	-0.167472	0.983096
NM_001101421	1.62289	1.79026	0.831367	0.640665
NM_001101426	0.97807	0.967258	-0.0594182	0.995562
NM_001101672	0.0744283	-0.00269135	-0.484648	0.792928
NM_001101801	1.05637	1.00966	-0.254723	0.947209
NM_001101802	5.58065	6.07904	0.803288	0.328447
NM_001102386	-0.888541	-0.932116	-0.236055	0.914574
NM_001102402	1.05637	1.00966	-0.254723	0.947209
NM_001102454	0.949543	0.911598	-0.228649	0.963396
NM_001102469	-1.05453	-1.02329	0.19427	0.918827
NM_001102559	8.12287	8.84675	0.929177	0.00980364
NM_001102560	6.23139	6.37986	0.229873	0.918827
NM_001102562	-1.03197	-0.999083	0.185595	0.918827
NM_001102566	2.27868	2.33163	0.242216	0.969019
NM_001102605	1.04637	1.06236	0.0700417	0.995562
NM_001102608	1.03497	0.988771	-0.271084	0.944158
NM_001102610	1.70273	1.60879	-0.485129	0.903555
NM_001102614	0.103603	0.185353	0.49254	0.792928
NM_001102651	7.21802	7.44489	0.191132	0.924432
NM_001102653	11.4882	11.2477	-0.331174	0.714915
NM_001102658	2.18239	2.26932	0.358248	0.918827
NM_001103161	3.56359	3.72795	0.497108	0.888531
NM_001103167	7.33134	7.54493	0.314986	0.838198
NM_001103175	8.12136	9.45686	1.60405	1.72e-05
NM_001103184	-0.18782	-0.123185	0.4073	0.843726
NM_001104546	8.59742	8.54453	-0.0817532	0.983096
NM_001104554	-0.101944	-0.0756977	0.152407	0.974513
NM_001104595	2.89457	2.98943	0.349565	0.918827
NM_001105079	11.045	11.626	0.701649	0.0322716
NM_001105198	4.94544	4.62803	-0.706061	0.623292
NM_001105251	1.06779	1.14447	0.455111	0.904756
NM_001105281	1.20204	1.38295	1.0233	0.399417
NM_001105520	5.6865	5.85629	0.286885	0.916146
NM_001105531	2.97326	2.92654	-0.175309	0.983096
NM_001105533	0.661802	0.544889	-0.698144	0.639527
NM_001105540	3.69209	3.56738	-0.372793	0.918827
NM_001105549	5.43113	6.08429	1.08218	0.110767
NM_001105556	4.29904	4.20152	-0.215665	0.965949
NM_001105558	1.36775	1.2797	-0.432299	0.913281
NM_001105562	2.56683	2.86788	1.21234	0.342924
NM_001105565	1.83186	1.85954	0.14619	0.986436
NM_001105568	8.72217	8.89909	0.231339	0.867641
NM_001105570	10.3184	9.74251	-0.753126	0.0807698
NM_001105573	11.7108	11.6999	-0.0646954	0.986244
NM_001105576	3.68105	3.59133	-0.183103	0.983096
NM_001105578	4.86621	4.80397	-0.138783	0.983096
NM_001105579	1.37873	1.46961	0.446025	0.909077
NM_001105669	1.64536	1.74164	0.435224	0.914574
NM_001106	10.5546	10.425	-0.170505	0.916538
NM_001109662	10.7814	11.297	0.622854	0.078957
NM_001109903	6.33346	6.37302	0.0817746	0.98944
NM_001109977	7.88698	8.35483	0.612039	0.195738
NM_001109997	0.996998	1.04057	0.228446	0.960477
NM_001110	5.27174	5.01085	-0.511001	0.780858
NM_001110213	1.90132	1.79739	-0.437583	0.914574
NM_001110503	5.05213	4.53352	-1.11109	0.22593
NM_001110514	7.30229	6.78623	-0.727252	0.239062
NM_001110556	2.80744	2.92745	0.424527	0.918827
NM_001111067	-0.570616	-0.55613	0.0882503	0.986436
NM_001111077	1.1707	1.08044	-0.540189	0.856939
NM_001111125	3.96785	3.9846	0.0426074	0.995562
NM_001111285	-1.03176	-1.06666	-0.202826	0.918827
NM_001111307	0.055544	0.0123031	-0.278412	0.918827
NM_001111308	1.86614	1.77811	-0.435929	0.914574
NM_001112704	1.42504	1.52161	0.473276	0.89981
NM_001112706	1.29754	1.28752	-0.0552494	0.995562
NM_001112724	-1.10469	-1.07539	0.174799	0.918827
NM_001112726	4.99358	4.97554	-0.0366777	0.995562
NM_001112732	-0.514965	-0.498477	0.109697	0.983096
NM_001112736	8.86205	9.10783	0.312375	0.714719
NM_001113203	6.37257	6.70615	0.510809	0.60721
NM_001113205	2.03231	2.14231	0.523072	0.891623
NM_001113347	-0.64558	-0.59727	0.257193	0.914574
NM_001113348	1.12432	1.16467	0.232502	0.963396
NM_001113349	-0.377011	-0.398237	-0.14046	0.978752
NM_001113363	1.5068	1.33835	-0.937508	0.516799
NM_001113378	7.885	6.60563	-1.76565	2.45e-06
NM_001113380	-1.10469	-1.07539	0.174799	0.918827
NM_001113411	-1.01024	-1.01146	-0.00665083	0.995562
NM_001113434	10.173	9.831	-0.459357	0.469227
NM_001113475	4.64696	5.07066	0.896357	0.374673
NM_001113490	5.09268	4.82559	-0.555147	0.774204
NM_001113492	4.6046	5.12925	1.10981	0.202805
NM_001113496	-0.967415	-0.96991	-0.0151479	0.995562
NM_001113547	6.93895	7.73328	1.0447	0.0365522
NM_001113567	2.43013	2.59261	0.671039	0.805562
NM_001113738	4.83509	4.65667	-0.384674	0.906592
NM_001113756	2.54132	2.55291	0.0580047	0.995562
NM_001114	10.1224	10.3483	0.273313	0.754164
NM_001114086	0.65478	0.736075	0.497341	0.856233
NM_001114093	2.39267	2.46152	0.286541	0.948759
NM_001114107	6.24295	5.97936	-0.467623	0.763539
NM_001114108	2.50322	2.51522	0.0482388	0.995562
NM_001114118	11.8179	11.6953	-0.18558	0.914574
NM_001114120	9.65111	8.87678	-0.973514	0.00602075
NM_001114132	7.99953	8.7888	1.02113	0.00838369
NM_001114133	0.20633	0.256365	0.316319	0.918827
NM_001114309	2.8731	3.13128	0.933329	0.570047
NM_001114357	5.19141	5.28472	0.137592	0.983096
NM_001114395	6.97774	6.11708	-1.21137	0.0368623
NM_001114598	0.837969	0.935381	0.585939	0.7985
NM_001114617	-0.570616	-0.55613	0.0882503	0.986436
NM_001114618	5.14308	5.34605	0.387978	0.882036
NM_001114620	-1.05453	-1.02329	0.19427	0.918827
NM_001114632	7.56697	7.57876	0.0014714	0.997657
NM_001114633	3.96397	3.95138	-0.0125315	0.995562
NM_001114748	1.46877	1.31079	-0.912404	0.537072
NM_001115	1.29629	1.48147	1.08138	0.3607
NM_001116	9.60895	9.93587	0.397481	0.480793
NM_001120	4.87421	5.09999	0.452552	0.850456
NM_001122607	2.87022	3.15831	1.07049	0.44547
NM_001122633	3.08635	3.03179	-0.234858	0.970646
NM_001122636	1.90498	1.93277	0.113931	0.992505
NM_001122646	-1.05225	-1.05472	-0.0150894	0.995562
NM_001122674	2.63482	2.62476	-0.0262645	0.995562
NM_001122731	-0.0446582	-0.0512359	-0.0369361	0.995562
NM_001122752	-0.128726	-0.0965233	0.209569	0.945777
NM_001122764	1.10235	1.07978	-0.129986	0.98688
NM_001122770	5.341	5.46713	0.269991	0.918827
NM_001122772	3.61518	4.1586	1.55242	0.0864287
NM_001122821	8.1426	7.84333	-0.41411	0.616638
NM_001122823	3.02211	2.92514	-0.33268	0.922496
NM_001122838	4.47119	4.53602	0.139678	0.983096
NM_001122870	3.5584	3.71248	0.372291	0.918827
NM_001122955	4.29353	4.09753	-0.500438	0.86166
NM_001122961	0.801217	0.809303	0.0546302	0.995562
NM_001122964	4.48642	4.85828	0.830868	0.496358
NM_001122965	-1.03197	-0.999083	0.185595	0.918827
NM_001123040	4.00402	4.33937	0.836788	0.553262
NM_001123041	-1.03197	-0.999083	0.185595	0.918827
NM_001123068	0.00691916	0.00289167	-0.0206342	0.995562
NM_001123225	2.83901	2.67324	-0.648999	0.821525
NM_001123226	2.56105	2.73908	0.59726	0.853804
NM_001123329	8.10423	8.19059	0.110867	0.963396
NM_001123355	-1.05453	-1.02329	0.19427	0.918827
NM_001123366	5.44941	5.44036	-0.0276923	0.995562
NM_001123375	-0.570687	-0.521212	0.313973	0.891745
NM_001123385	2.81178	2.78449	-0.104714	0.995562
NM_001124	10.4124	10.5594	0.179742	0.902892
NM_001124756	0.690674	0.674278	-0.1031	0.989591
NM_001124758	7.24166	7.69557	0.613857	0.284492
NM_001124767	7.17273	5.99113	-1.75215	5.13e-05
NM_001125	0.690674	0.674278	-0.1031	0.989591
NM_001126	11.3453	10.4401	-1.10365	0.000220699
NM_001126049	6.45473	6.77506	0.451643	0.694836
NM_001126051	1.77423	1.6901	-0.358654	0.918827
NM_001126060	1.99001	1.82578	-0.77356	0.707728
NM_001126063	6.54658	6.98565	0.64353	0.342461
NM_001126111	1.1251	1.16546	0.228776	0.965949
NM_001126118	0.123752	0.0434637	-0.499326	0.78456
NM_001126121	3.22721	3.10701	-0.410436	0.918827
NM_001126129	-0.34007	-0.365585	-0.152026	0.970646
NM_001126328	4.86301	5.82501	1.40909	0.0865747
NM_001126334	0.160319	0.173254	0.0724731	0.995562
NM_001127181	2.75811	3.0495	1.11998	0.406205
NM_001127183	5.41383	5.60388	0.316973	0.914574
NM_001127184	4.09061	3.80048	-0.806871	0.619572
NM_001127197	-0.570687	-0.521212	0.313973	0.891745
NM_001127198	0.275692	0.252173	-0.138518	0.983096
NM_001127204	3.61804	3.83165	0.632872	0.792928
NM_001127208	9.40947	9.83486	0.52632	0.220986
NM_001127215	-1.03176	-1.06666	-0.202826	0.918827
NM_001127216	-0.34007	-0.365585	-0.152026	0.970646
NM_001127217	0.444435	0.475135	0.178568	0.974513
NM_001127218	3.60702	3.30207	-0.974562	0.492638
NM_001127221	-0.413796	-0.400785	0.0852329	0.987555
NM_001127223	-0.0252822	0.00490984	0.19233	0.960094
NM_001127227	-1.05453	-1.02329	0.19427	0.918827
NM_001127228	6.67891	6.15335	-0.812243	0.191101
NM_001127229	0.941749	0.999832	0.312791	0.918827
NM_001127244	2.97023	2.96601	-0.00793242	0.99631
NM_001127266	6.08955	6.27006	0.156728	0.971033
NM_001127320	1.81102	1.79395	-0.0853627	0.995562
NM_001127321	-0.411779	-0.434264	-0.149744	0.974513
NM_001127322	2.01948	2.08356	0.305015	0.943052
NM_001127325	-1.01024	-1.01146	-0.00665083	0.995562
NM_001127361	-1.05225	-1.05472	-0.0150894	0.995562
NM_001127362	3.41877	3.12091	-1.00289	0.48807
NM_001127370	-0.532936	-0.585013	-0.280064	0.906592
NM_001127380	1.3902	1.36866	-0.0861088	0.995562
NM_001127392	3.50888	3.45622	-0.189945	0.983096
NM_001127393	4.49581	4.41723	-0.180864	0.978176
NM_001127401	1.83872	2.03731	1.00006	0.496595
NM_001127460	1.91184	2.04198	0.634685	0.827647
NM_001127464	8.98578	9.1675	0.215098	0.900544
NM_001127493	2.8607	2.96414	0.387728	0.918827
NM_001127500	-0.136027	-0.0685771	0.423069	0.838198
NM_001127511	3.4499	3.67585	0.662862	0.78198
NM_001127598	-1.01024	-1.01146	-0.00665083	0.995562
NM_001127617	3.32904	3.11359	-0.714085	0.759497
NM_001127621	4.85121	5.46618	1.2075	0.10272
NM_001127641	-1.03197	-0.999083	0.185595	0.918827
NM_001127649	5.52738	5.59997	0.127345	0.983096
NM_001127671	-1.03197	-0.999083	0.185595	0.918827
NM_001127698	-1.05453	-1.02329	0.19427	0.918827
NM_001127713	0.767778	0.67949	-0.520777	0.838686
NM_001127715	1.29754	1.28752	-0.0552494	0.995562
NM_001127889	1.90498	1.93277	0.113931	0.992505
NM_001127899	1.91271	2.09314	0.850982	0.644544
NM_001128076	-1.03197	-0.999083	0.185595	0.918827
NM_001128147	3.12352	3.42951	1.03916	0.45431
NM_001128159	10.2602	10.069	-0.247746	0.82881
NM_001128202	3.76163	4.75207	2.58274	0.000307032
NM_001128208	5.42066	5.22088	-0.381461	0.883011
NM_001128210	0.576775	0.691485	0.677567	0.658447
NM_001128219	5.22203	5.02378	-0.378572	0.897889
NM_001128221	1.72085	1.76511	0.22916	0.971033
NM_001128224	0.299153	0.311678	0.0835152	0.995562
NM_001128225	-0.102439	-0.0688978	0.217391	0.943052
NM_001128228	9.13416	7.76289	-1.75354	2.42e-07
NM_001128303	0.103603	0.185353	0.49254	0.792928
NM_001128325	0.994627	1.10764	0.669496	0.739734
NM_001128430	3.66749	3.66822	0.0402838	0.995562
NM_001128592	3.985	3.67696	-0.864111	0.564873
NM_001128610	4.67325	4.93753	0.563666	0.77953
NM_001128615	4.76095	5.03056	0.558788	0.762089
NM_001128618	1.52856	1.6648	0.754741	0.716608
NM_001128620	-0.411779	-0.434264	-0.149744	0.974513
NM_001128626	-0.888541	-0.932116	-0.236055	0.914574
NM_001128636	7.12712	6.9047	-0.323155	0.830554
NM_001128849	3.72098	3.96952	0.662228	0.770988
NM_001128917	0.42065	0.323306	-0.602449	0.715181
NM_001128928	3.08171	3.07694	-0.0328273	0.995562
NM_001128931	6.83271	6.56005	-0.472869	0.72659
NM_001128933	4.92174	5.23184	0.407548	0.905574
NM_001129	1.18579	1.25016	0.330147	0.918827
NM_001129727	4.64724	6.02194	2.52956	7.26e-06
NM_001129728	-1.05225	-1.05472	-0.0150894	0.995562
NM_001129731	3.82413	4.17811	0.957786	0.450042
NM_001129742	3.28426	3.70641	1.34723	0.209055
NM_001129765	1.01345	0.971828	-0.244386	0.957082
NM_001129819	-1.03197	-0.999083	0.185595	0.918827
NM_001129884	2.13356	2.06487	-0.308978	0.940562
NM_001129885	-1.0322	-1.03561	-0.0214056	0.995562
NM_001129888	0.949543	0.911598	-0.228649	0.963396
NM_001129890	4.70701	4.61809	-0.206179	0.963396
NM_001129896	2.78254	2.77309	-0.0291137	0.995562
NM_001129908	6.53385	6.37188	-0.252201	0.914574
NM_001129979	4.96506	5.14919	0.375441	0.898663
NM_001129996	2.72081	2.95508	0.766272	0.729678
NM_001130007	2.92995	2.87119	-0.218954	0.974954
NM_001130009	4.61198	4.17396	-0.947883	0.431169
NM_001130011	0.146389	0.228316	0.5108	0.781452
NM_001130022	4.66977	4.61487	-0.150015	0.983096
NM_001130026	4.9522	5.07979	0.260162	0.918827
NM_001130028	2.61511	2.71149	0.386842	0.918827
NM_001130045	1.04718	1.00218	-0.262505	0.947695
NM_001130053	5.65337	6.29559	0.99588	0.146259
NM_001130055	7.59031	8.6805	1.36748	0.000523712
NM_001130057	7.86781	8.0624	0.176896	0.922191
NM_001130071	5.9826	6.39924	0.637005	0.477304
NM_001130088	4.72666	4.38379	-0.785971	0.542393
NM_001130089	7.26053	7.01499	-0.342358	0.788267
NM_001130102	4.4345	4.22621	-0.512955	0.843726
NM_001130105	-0.570616	-0.55613	0.0882503	0.986436
NM_001130107	6.30437	6.63409	0.501389	0.633607
NM_001130142	-0.183673	-0.154092	0.174816	0.960094
NM_001130144	-1.0322	-1.03561	-0.0214056	0.995562
NM_001130161	0.686938	0.736067	0.279834	0.924432
NM_001130183	5.79002	6.06765	0.399537	0.857159
NM_001130413	0.487414	0.455815	-0.168844	0.974954
NM_001130415	1.51416	1.51001	-0.0185596	0.995562
NM_001130440	5.99132	6.18385	0.321901	0.888531
NM_001130446	3.00937	2.93745	-0.248747	0.965107
NM_001130448	6.33659	6.1692	-0.268607	0.914574
NM_001130517	3.12491	3.18407	0.215904	0.974969
NM_001130528	-1.03176	-1.06666	-0.202826	0.918827
NM_001130675	-0.136027	-0.0685771	0.423069	0.838198
NM_001130677	11.1173	9.67842	-1.76877	1.49e-08
NM_001130678	1.44148	1.35061	-0.498566	0.888846
NM_001130679	2.77202	2.72823	-0.181397	0.983096
NM_001130688	0.541856	0.470281	-0.446123	0.876789
NM_001130709	4.39538	4.04337	-0.876872	0.496595
NM_001130722	-0.397398	-0.38371	0.0813639	0.987555
NM_001130723	0.224848	0.241601	0.0928062	0.987555
NM_001130725	1.53431	1.42957	-0.558224	0.859677
NM_001130726	0.958137	1.03398	0.408886	0.914574
NM_001130841	0.946257	1.05722	0.641609	0.763693
NM_001130845	3.63072	4.03121	1.03075	0.433888
NM_001130846	1.60443	1.58947	-0.0773212	0.995562
NM_001130849	4.47936	4.74595	0.571854	0.781452
NM_001130861	0.837026	0.778721	-0.325676	0.918827
NM_001130862	2.66647	2.67322	0.0272512	0.995562
NM_001130864	8.26426	7.76082	-0.667434	0.166063
NM_001130867	3.17928	3.14266	-0.111667	0.993234
NM_001130910	-0.258097	-0.194058	0.3368	0.883011
NM_001130912	6.16849	6.11756	-0.0891811	0.986436
NM_001130913	7.56236	7.54311	-0.0588331	0.990966
NM_001130914	4.27779	4.14573	-0.334003	0.918827
NM_001130918	4.3037	4.72697	0.887689	0.473054
NM_001130924	9.64149	8.37059	-1.63651	2.74e-05
NM_001130929	11.1962	10.8264	-0.455429	0.317671
NM_001130955	2.22899	2.25525	0.0970957	0.995562
NM_001130963	5.39299	4.88681	-0.998586	0.234391
NM_001130965	6.60017	6.33526	-0.406262	0.770964
NM_001130966	2.30589	2.34276	0.144862	0.98688
NM_001130970	3.76673	3.89986	0.343724	0.918827
NM_001130992	5.39455	6.28622	1.43804	0.0156543
NM_001130993	3.05578	3.25068	0.689154	0.780729
NM_001131026	-0.258097	-0.194058	0.3368	0.883011
NM_001131028	0.487558	0.488072	-0.00480742	0.997071
NM_001131055	0.20633	0.256365	0.316319	0.918827
NM_001134	0.146389	0.228316	0.5108	0.781452
NM_001134194	0.620664	0.735439	0.699257	0.644544
NM_001134231	3.89921	3.36151	-1.66529	0.0695665
NM_001134233	4.79545	5.03404	0.418745	0.888531
NM_001134296	1.83661	1.75569	-0.406616	0.918827
NM_001134316	8.38593	7.69671	-0.904824	0.0204805
NM_001134336	4.24539	4.04408	-0.534198	0.845898
NM_001134338	0.0614889	0.0546597	-0.0379166	0.995562
NM_001134363	8.13624	8.58953	0.506559	0.504473
NM_001134368	3.58598	3.61102	0.0405747	0.995562
NM_001134375	-0.397398	-0.38371	0.0813639	0.987555
NM_001134381	0.203925	0.219402	0.0900884	0.990966
NM_001134382	9.07449	8.41902	-0.839124	0.0323867
NM_001134387	1.92498	2.13524	0.9781	0.522118
NM_001134398	0.324817	0.333405	0.0460914	0.995562
NM_001134404	0.889407	0.950526	0.33255	0.918827
NM_001134420	3.92598	3.87525	-0.176711	0.983096
NM_001134437	0.178523	0.219472	0.231842	0.933377
NM_001134439	1.80151	1.91108	0.494851	0.891745
NM_001134445	0.996283	0.987273	-0.0528993	0.995562
NM_001134456	3.7072	4.11223	1.13506	0.306951
NM_001134468	0.636497	0.647958	0.0600591	0.995562
NM_001134476	0.22504	0.24179	0.0975467	0.987555
NM_001134479	0.324817	0.333405	0.0460914	0.995562
NM_001134484	0.438626	0.375229	-0.353544	0.914574
NM_001134492	3.42017	3.50441	0.216105	0.974513
NM_001134493	12.6148	11.4382	-1.419	1.61e-07
NM_001134647	-1.03176	-1.06666	-0.202826	0.918827
NM_001134651	-0.514965	-0.498477	0.109697	0.983096
NM_001134655	-0.888541	-0.932116	-0.236055	0.914574
NM_001134659	0.812237	0.785944	-0.158912	0.983096
NM_001134663	1.87128	1.91001	0.149409	0.984713
NM_001134664	1.02333	1.01173	-0.0712015	0.995562
NM_001134693	11.0275	10.954	-0.0885528	0.965107
NM_001134707	0.808162	0.816882	0.0541235	0.995562
NM_001134771	0.0809843	0.0389847	-0.268556	0.918827
NM_001134775	-1.05225	-1.05472	-0.0150894	0.995562
NM_001134793	3.24504	3.28139	0.102995	0.995562
NM_001134831	2.10231	2.22167	0.452399	0.914574
NM_001134832	1.77784	1.79607	0.10002	0.995562
NM_001134848	2.27146	2.57235	1.31548	0.269311
NM_001134851	2.78478	2.8303	0.179683	0.983096
NM_001134855	-0.570616	-0.55613	0.0882503	0.986436
NM_001134875	5.00063	4.73034	-0.608894	0.724069
NM_001134878	2.68012	2.45729	-0.91999	0.59307
NM_001134888	-1.05453	-1.02329	0.19427	0.918827
NM_001134937	1.60699	1.64941	0.215388	0.974513
NM_001134939	-1.03176	-1.06666	-0.202826	0.918827
NM_001135000	-0.533947	-0.551784	-0.1091	0.983096
NM_001135005	0.438626	0.375229	-0.353544	0.914574
NM_001135021	1.03684	1.11	0.437536	0.908907
NM_001135032	0.230157	0.274302	0.275764	0.918827
NM_001135036	5.74553	5.93849	0.356942	0.882036
NM_001135049	2.78848	2.91929	0.364669	0.918827
NM_001135050	0.160319	0.173254	0.0724731	0.995562
NM_001135051	-0.535396	-0.484468	0.32409	0.888531
NM_001135054	3.23931	3.40547	0.54569	0.867242
NM_001135055	7.29729	7.03919	-0.363155	0.751126
NM_001135058	1.39144	1.27259	-0.639121	0.78832
NM_001135101	3.06118	3.01196	-0.197857	0.983096
NM_001135146	3.22931	2.96475	-0.875827	0.6252
NM_001135147	3.82533	3.96145	0.308195	0.92384
NM_001135153	0.165289	0.212689	0.30155	0.918827
NM_001135161	0.632832	0.622969	-0.0638254	0.995562
NM_001135162	0.94113	0.969224	0.166055	0.983096
NM_001135170	-1.03197	-0.999083	0.185595	0.918827
NM_001135175	-0.0252822	0.00490984	0.19233	0.960094
NM_001135178	8.90962	9.24851	0.419602	0.459681
NM_001135181	-0.102439	-0.0688978	0.217391	0.943052
NM_001135208	0.576775	0.691485	0.677567	0.658447
NM_001135215	1.67302	1.64875	-0.123669	0.987555
NM_001135217	0.314818	0.260247	-0.344489	0.914574
NM_001135218	3.8918	3.75537	-0.396688	0.918827
[truncated: 17,123 more rows]

## Sheet: H3K4me3_Peaks_MouseLiver
Supplementary Data 1. Peak height, area, width and gene expression levels in different conditions.
Gene	Refseq ID	Chromosome	Start	End	Height, 0.84% MET	Area, 0.84% MET	Width, 0.84% MET	Height, 0.12% MET	Area, 0.12% MET	Width, 0.12% MET	Height Fold Change	Area Fold Change	Width Fold Change
Xkr4	NM_001011874	chr1	3660839	3662522	36.5	25805	434.028	38.5	28634	464.755	1.05479	1.10963	1.07079
Sox17	NM_001289465	chr1	4561547	4562231	38	18546	193.161	36.5	15715.5	182.88	0.960526	0.847379	0.94677
Mrpl15	NR_033530	chr1	4774096	4776367	177.5	145896	488.08	146	119413	536.838	0.822535	0.818483	1.0999
Lypla1	NM_008866	chr1	4797408	4799363	173	154952	518.308	145.5	128676	532.879	0.84104	0.830419	1.02811
Tcea1	NM_001159751	chr1	4847205	4849390	154	166056	487.188	130	131276	485.014	0.844156	0.79055	0.99554
Atp6v1h	NM_001310442	chr1	5072897	5074001	177.5	124674	277.284	144.5	98966	272.453	0.814085	0.793798	0.982579
Rb1cc1	NM_009826	chr1	6203841	6205789	177.5	258308	626.495	149	194060	619.708	0.839437	0.75127	0.989166
Fam150a	NM_001195732	chr1	6372759	6373350	59.5	21398	153.453	48	16325	145.237	0.806723	0.762922	0.946459
Pcmtd1	NM_183028	chr1	7078215	7080820	140	146201	777.28	122.5	109312	734.586	0.875	0.74768	0.945071
Pcmtd1	NM_183028	chr1	7386943	7388714	156	113106	571.425	133	90823.5	561.251	0.852564	0.802995	0.982196
Adhfe1	NM_175236	chr1	9530110	9535106	189	303846	1383.66	175.5	261536	1437.72	0.928571	0.86075	1.03907
Mybl1	NM_008651	chr1	9685007	9686638	110	108916	558.473	86	82451	538.572	0.781818	0.757018	0.964365
1700034P13Rik	NR_040462	chr1	9729725	9734283	163	202022	978.422	140.5	166954	1047.9	0.861963	0.826413	1.07101
Sgk3	NM_177547	chr1	9782844	9784558	132.5	129800	482.638	110	97246	449.796	0.830189	0.749199	0.931953
Sgk3	NM_001037759	chr1	9833447	9834292	70.5	32294.5	208.517	77	32728	203.042	1.0922	1.01342	0.973743
Snhg6	NR_024067	chr1	9928141	9929755	149	93585	295.544	132.5	77360	304.445	0.889262	0.826628	1.03012
Tcf24	NM_001285425	chr1	9952242	9953736	35.5	36838.5	461.082	52.5	53929	506.527	1.47887	1.46393	1.09856
Cspp1	NM_026493	chr1	10022256	10025824	166.5	283290	1377.16	131	221464	1380.74	0.786787	0.781759	1.0026
Arfgef1	NM_001102430	chr1	10216840	10219144	177.5	258023	686.322	152.5	205710	642.057	0.859155	0.797253	0.935503
Prex2	NM_029525	chr1	10978193	10980657	106	90132	499.425	98.5	69942	421.042	0.929245	0.775995	0.843054
Ncoa2	NM_008678	chr1	13357057	13360264	155.5	395812	1144.63	138	316631	1096.08	0.88746	0.799954	0.95758
Ncoa2	NM_008678	chr1	13411311	13412561	61.5	29925	249.595	42.5	19514.5	269.178	0.691057	0.652114	1.07846
Tram1	NM_028173	chr1	13571950	13575632	163	196669	798.477	137.5	160124	720.624	0.843558	0.814183	0.902497
Lactb2	NM_145381	chr1	13640954	13646116	171.5	210364	1308.09	150	164168	1330.07	0.874636	0.7804	1.0168
Terf1	NM_001286628	chr1	15790416	15792018	187.5	168166	391.058	161.5	131097	369.074	0.861333	0.779569	0.943783
Sbspon	NM_001033288	chr1	15877609	15878239	41	18479.5	190.02	30.5	12281.5	172.376	0.743902	0.664601	0.907147
Rpl7	NM_011291	chr1	16088460	16092027	160	375256	1184.83	157	320045	1156.32	0.98125	0.852872	0.975942
Stau2	NM_001111272	chr1	16503713	16505415	123.5	120288	649.932	110	96717	620.809	0.890688	0.804049	0.955192
Ube2w	NM_025773	chr1	16603183	16605052	181	189926	433.455	157	154276	412.424	0.867403	0.812298	0.951479
Tceb1	NM_026456	chr1	16641345	16642882	148.5	137103	438.954	113.5	101544	440.094	0.76431	0.74064	1.0026
Tmem70	NM_026392	chr1	16650136	16651416	181.5	136065	295.075	162	108826	300.883	0.892562	0.799805	1.01968
Ly96	NM_016923	chr1	16673004	16674890	95	78286	466.844	71.5	53156	455.224	0.752632	0.678998	0.975108
Jph1	NM_020604	chr1	17081789	17083428	100.5	104814	473.629	84.5	85827.5	468.231	0.840796	0.818855	0.988602
Pkhd1	NM_153179	chr1	20602523	20603240	50	17303	172.609	37.5	15508.5	168.655	0.75	0.89629	0.977093
Mcm3	NM_008563	chr1	20804760	20805898	118	64534	249.681	107.5	53649.5	233.428	0.911017	0.831337	0.934903
Paqr8	NM_028829	chr1	20875264	20876773	72.5	54965.5	408.281	45.5	32194	379.05	0.627586	0.585713	0.928402
Efhc1	NM_027974	chr1	20936269	20937259	47.5	25998.5	288.053	47	22152	285.629	0.989474	0.852049	0.991587
Tram2	NM_177409	chr1	21063392	21065108	142	122705	511.992	115	92087	490.902	0.809859	0.750475	0.958809
Tmem14a	NM_001290679	chr1	21151555	21152189	48.5	16148.5	169.378	31.5	10092.5	179.248	0.649485	0.624981	1.05827
Tmem14a	NM_029398	chr1	21203518	21205014	88	50431	304.099	64	35834	324.219	0.727273	0.710555	1.06616
Gsta3	NM_010356	chr1	21225261	21230659	75.5	192956	1457.33	66	181098	1578.9	0.874172	0.938546	1.08342
Kcnq5	NM_001160139	chr1	21945648	21947317	31	34274	517.461	22.5	20331.5	472.558	0.725806	0.593205	0.913224
Mir30a	NR_029533	chr1	23210115	23212390	139.5	142829	617.993	122.5	117220	622.355	0.878136	0.820705	1.00706
Ogfrl1	NM_001081079	chr1	23336782	23338020	139	87688	274.087	114.5	70445.5	270.783	0.823741	0.803365	0.987945
Smap1	NM_028534	chr1	23875625	23876910	168.5	141556	326.505	148.5	117030	312.61	0.881306	0.826733	0.957445
Sdhaf4	NM_026503	chr1	23958736	23960206	168	89578.5	274.737	122	63870.5	269.651	0.72619	0.713011	0.981486
Fam135a	NM_026604	chr1	24053425	24055243	167.5	184000	533.764	142	149759	530.458	0.847761	0.81391	0.993807
Lmbrd1	NM_001310483	chr1	24632066	24634086	167	149673	491.496	136.5	113514	460.25	0.817365	0.758417	0.936426
Gm20172	NM_001204913	chr1	25411817	25412026	20	3173.5	56.0917	10.5	1319.5	42.5266	0.525	0.415787	0.758163
Phf3	NM_001081080	chr1	30816691	30819564	180	217043	618.14	169.5	176990	592.34	0.941667	0.815458	0.958262
Gm13363	NR_002688	chr1	30891142	30895454	165	227724	930.38	144	173056	936.295	0.872727	0.759937	1.00636
Ptp4a1	NM_011200	chr1	30964069	30964494	27.5	9003.5	129.21	23.5	8389	131.513	0.854545	0.931749	1.01783
1700001G17Rik	NR_033199	chr1	33613778	33615388	103	110043	468.245	83	81991.5	447.951	0.805825	0.745086	0.956658
Rab23	NM_001159729	chr1	33664292	33665273	136.5	109328	296.026	107.5	73552	267.964	0.787546	0.672768	0.905203
Bag2	NM_145392	chr1	33701559	33702694	114.5	73267.5	294.659	105.5	59318.5	288.362	0.921397	0.809615	0.978628
Zfp451	NM_133817	chr1	33757987	33759424	162.5	150556	346.714	143.5	122107	350.771	0.883077	0.811043	1.0117
Dst	NM_133833	chr1	33955617	33956677	52.5	39039	320.967	39.5	30091	316.394	0.752381	0.770793	0.985751
Mir6896	NR_105861	chr1	34065199	34066670	52	40068	390.772	45.5	28201	363.542	0.875	0.703828	0.930317
Dst	NM_010081	chr1	34180752	34183327	59	87541.5	872.055	48.5	60071	880.795	0.822034	0.6862	1.01002
Mir5103	NR_039562	chr1	34377360	34380093	44	47439	981.862	35.5	36344.5	951.946	0.806818	0.766131	0.96953
Ccdc115	NM_027159	chr1	34383121	34385094	150	179090	635.515	132	140932	637.139	0.88	0.786934	1.00256
Ptpn18	NM_011206	chr1	34403638	34405175	60.5	49283	385.469	54.5	37996.5	357.267	0.900826	0.770986	0.926838
Ptpn18	NM_011206	chr1	34416651	34418271	65	42219	354.957	56	28989	313.691	0.861538	0.686634	0.883744
Arhgef4	NM_183019	chr1	34745965	34747094	77.5	37691.5	260.058	64	24084.5	214.867	0.825806	0.63899	0.826227
Fam168b	NM_001160235	chr1	34786117	34788216	134.5	130859	583.912	124	104984	550.855	0.921933	0.802268	0.943387
Plekhb2	NM_145516	chr1	34794206	34795869	118.5	60643.5	342.754	97	42627.5	314.303	0.818565	0.70292	0.916994
Hs6st1	NM_015818	chr1	36011916	36019602	165	376696	1755.91	144	302465	1858.1	0.872727	0.802943	1.0582
Uggt1	NM_198899	chr1	36187639	36189603	171.5	122070	363.526	150.5	100866	368.24	0.877551	0.826296	1.01297
Arid5a	NM_001172205	chr1	36251995	36253897	123.5	77404	400.918	95.5	54955.5	395.277	0.773279	0.709983	0.985932
Kansl3	NM_172652	chr1	36312377	36314017	135.5	123203	413.349	125.5	106452	441.365	0.926199	0.864033	1.06778
Lman2l	NM_001310517	chr1	36389060	36389883	142	75522.5	235.229	118	61048	230.6	0.830986	0.808342	0.980321
Cnnm4	NM_033570	chr1	36415388	36417052	97.5	93309.5	534.19	91	76764.5	516.55	0.933333	0.822687	0.966978
Cnnm3	NM_053186	chr1	36455941	36458009	165.5	159438	583.797	140	146626	575.365	0.845921	0.919649	0.985558
Ankrd39	NM_001310533	chr1	36491022	36491837	138	68245.5	224.458	109.5	52496.5	215.483	0.793478	0.76923	0.960015
Sema4c	NM_001304330	chr1	36500117	36503635	104	188718	929.846	94.5	134862	894.077	0.908654	0.714624	0.961533
Cox5b	NM_009942	chr1	36635614	36637126	165	133336	371.945	154.5	106252	381.048	0.936364	0.796871	1.02447
Actr1b	NM_146107	chr1	36653452	36654922	168	121234	323.841	141	95099.5	318.666	0.839286	0.784426	0.984023
Zap70	NM_001289612	chr1	36725561	36727171	49.5	32851.5	587.669	32	18884.5	571.467	0.646465	0.574844	0.97243
Tmem131	NM_018872	chr1	36882200	36885015	182	266796	675.848	154.5	206066	621.964	0.848901	0.772373	0.920272
Tmem131	NM_018872	chr1	36973357	36974387	37	24826.5	281.652	31.5	16450	270.997	0.851351	0.662598	0.962168
Inpp4a	NM_001290797	chr1	37244104	37245566	169.5	120784	332.481	137	92925.5	315.81	0.80826	0.76935	0.949856
Unc50	NM_026123	chr1	37373659	37375725	186.5	215084	593.399	166.5	170112	578.639	0.892761	0.790905	0.975128
Mgat4a	NM_173870	chr1	37484881	37485993	68	37744.5	337.625	49.5	26601	322.291	0.727941	0.704765	0.954581
2010300C02Rik	NM_028096	chr1	37663833	37664741	31.5	17572.5	298.392	20.5	9997.5	275.49	0.650794	0.568929	0.923252
Tsga10	NM_207228	chr1	37808889	37810507	111.5	95453	577.509	78	65596	557.583	0.699552	0.687207	0.965497
Lipt1	NM_001037918	chr1	37816251	37817498	63	43253	339.004	53	34718	344.921	0.84127	0.802673	1.01745
Mrpl30	NM_027098	chr1	37833913	37836298	120.5	130006	572.725	95.5	92895	573.596	0.792531	0.714544	1.00152
Eif5b	NM_198303	chr1	37940922	37944249	150.5	262000	1042.34	130	195961	1003.99	0.863787	0.747944	0.963205
Rev1	NM_019570	chr1	38072786	38074910	158.5	157476	511.438	149	137820	502.094	0.940063	0.875175	0.981729
Rev1	NM_019570	chr1	38154796	38155092	24	5583.5	94.2884	20	5217	95.7798	0.833333	0.93436	1.01582
Aff3	NM_001290814	chr1	38571374	38572589	33	21250	410.043	26	16089	372.318	0.787879	0.757129	0.907999
Pdcl3	NM_026850	chr1	38931549	38933852	148	110107	456.608	115.5	79511	423.132	0.780405	0.722125	0.926685
Npas2	NM_008719	chr1	39136936	39139794	103.5	116788	718.041	95	103570	710.39	0.917874	0.886812	0.989345
Rpl31	NM_001252218	chr1	39311848	39313955	135.5	143826	544.687	121	118240	516.345	0.892989	0.822107	0.947966
Tbc1d8	NM_018775	chr1	39378579	39379703	35	19356.5	283.293	36.5	15622	281.894	1.04286	0.807067	0.995063
Tbc1d8	NM_018775	chr1	39421449	39423724	145.5	130374	451.566	141	129204	454.592	0.969072	0.991026	1.0067
Cnot11	NM_028043	chr1	39479745	39481523	174	154464	388.163	153.5	126640	363.408	0.882184	0.819864	0.936225
Rnf149	NM_001033135	chr1	39519931	39522463	145.5	163965	534.297	139	138366	534.107	0.955326	0.843878	0.999646
Map4k4	NM_008696	chr1	39844831	39847452	107	92077.5	672.58	74.5	64390.5	646.954	0.696262	0.699308	0.961899
Map4k4	NM_008696	chr1	39880308	39881249	44.5	19557.5	243.643	33.5	12430	228.841	0.752809	0.635562	0.939251
Gm16894	NR_037980	chr1	40030073	40030632	39	14592.5	162.151	40.5	11580.5	147.201	1.03846	0.793593	0.907799
Il1r1	NM_008362	chr1	40169416	40171099	53.5	39946	432.783	46.5	32652.5	511.211	0.869159	0.817416	1.18122
Il1r1	NM_001123382	chr1	40210668	40212136	54.5	28568.5	338.216	52.5	23006.5	307.729	0.963303	0.80531	0.90986
Slc9a2	NM_001033289	chr1	40624934	40626600	53	41299.5	446.949	50.5	35402	433.255	0.95283	0.857202	0.96936
Mfsd9	NM_172499	chr1	40734484	40735967	138	101417	360.278	96.5	71839	357.692	0.699275	0.708353	0.992821
Mrps9	NM_023514	chr1	42795321	42796874	172.5	116108	342.635	141	94409	346.978	0.817391	0.81311	1.01268
Tgfbrap1	NM_001013025	chr1	43035955	43037808	159.5	175074	558.329	140.5	143340	545.275	0.880878	0.818739	0.97662
AI597479	NM_133818	chr1	43042473	43044254	193	195898	447.976	162	151323	436.525	0.839378	0.772456	0.974437
Nck2	NM_010879	chr1	43389725	43392289	104.5	115511	583.15	76.5	81875.5	563.192	0.732057	0.708811	0.965775
Uxs1	NM_026430	chr1	43771268	43773013	164.5	147570	461.101	149.5	114899	413.735	0.908815	0.778604	0.897277
Tpp2	NM_009418	chr1	43877643	43880111	185.5	218959	597.359	142	169369	599.255	0.765499	0.773519	1.00317
Tex30	NM_029368	chr1	44045847	44047621	159.5	113744	436.12	138	90187.5	422.114	0.865204	0.792899	0.967885
Kdelc1	NM_023645	chr1	44062758	44065018	110.5	155991	840.455	86.5	122614	822.48	0.782805	0.786029	0.978613
Ercc5	NM_011729	chr1	44091725	44093257	146.5	123289	420.87	123	95308	388.23	0.83959	0.773045	0.922447
Mettl21e	NM_207281	chr1	44142824	44143733	69.5	33107	220.224	39.5	15111	209.942	0.568345	0.456429	0.953311
Gulp1	NM_028450	chr1	44495894	44497280	59.5	55768	379.531	36	27961.5	334.356	0.605042	0.50139	0.880972
Wdr75	NM_028599	chr1	45739185	45741221	180.5	154252	512.108	149	114526	496.717	0.825485	0.742455	0.969946
Slc40a1	NM_016917	chr1	45866523	45872284	105	171850	1116.87	87	147154	1227.86	0.828571	0.856293	1.09937
Dnah7b	NM_001160386	chr1	46011104	46011841	44.5	17865.5	203.697	32	12971.5	195.857	0.719101	0.726064	0.961509
Slc39a10	NM_172653	chr1	46796895	46799276	144.5	183319	677.639	127	144382	664.559	0.878893	0.787597	0.980698
Sdpr	NM_138741	chr1	51233313	51235415	48	51420	579.687	28.5	27793	555.142	0.59375	0.54051	0.957659
Nabp1	NM_028696	chr1	51421567	51423767	142	116111	566.582	121.5	89684.5	550.535	0.855634	0.772403	0.971679
Myo1b	NM_001290982	chr1	51664619	51664875	29.5	6292	79.1105	13.5	2423.5	79.897	0.457627	0.385172	1.00994
Myo1b	NM_001290982	chr1	51858739	51860958	132	139830	457.255	122.5	117604	425.625	0.92803	0.841046	0.930825
Stat1	NM_009283	chr1	52057734	52058356	65	21877	144.087	67	22111.5	147.877	1.03077	1.01072	1.0263
Stat1	NM_001205313	chr1	52063506	52065487	144	152717	553.328	118.5	110800	525.178	0.822917	0.725525	0.949126
Gls	NM_001081081	chr1	52176438	52178354	118	168146	645.494	97	130852	637.633	0.822034	0.778202	0.987822
Nab1	NM_008667	chr1	52443571	52445635	131	170033	637.881	139	145221	632.703	1.06107	0.854075	0.991882
Tmem194b	NM_001142647	chr1	52574964	52576129	192	94960.5	237.138	165.5	73239.5	214.107	0.861979	0.771263	0.902875
Mfsd6	NM_178081	chr1	52670871	52672367	107	113688	417.445	90.5	82508	391.523	0.845794	0.725737	0.937902
Inpp1	NM_008384	chr1	52761051	52762541	139.5	109712	361.209	114	86563.5	343.363	0.817204	0.789007	0.950592
Hibch	NM_146108	chr1	52788878	52791683	122.5	91517.5	537.215	98.5	65989.5	527.076	0.804082	0.721059	0.981126
Ormdl1	NM_145517	chr1	53241037	53242355	163.5	130742	426.205	129	90931	411.781	0.788991	0.6955	0.966156
Osgepl1	NR_104360	chr1	53257718	53258835	110.5	75624	319.243	80	51848.5	309.724	0.723982	0.685609	0.970181
Asnsd1	NM_001290984	chr1	53296451	53297342	181.5	88815.5	215.621	161	66751.5	181.623	0.887052	0.751575	0.842323
Stk17b	NM_133810	chr1	53728713	53730193	170.5	137942	359.974	138.5	100910	325.81	0.812317	0.731537	0.905093
Hecw2	NM_001001883	chr1	54138465	54139945	63.5	57031	412.384	53.5	43318	399.097	0.84252	0.759552	0.96778
Ccdc150	NM_030025	chr1	54194852	54195682	45.5	15047.5	223.53	30	10803.5	277.993	0.659341	0.71796	1.24364
Gtf3c3	NM_001033194	chr1	54382793	54383789	106.5	77553	273.815	82.5	55373	275.675	0.774648	0.714002	1.00679
Pgap1	NM_001163314	chr1	54501229	54502836	108	121079	483.233	91.5	96075.5	474.207	0.847222	0.793494	0.981323
Ankrd44	NM_001081433	chr1	54869309	54871405	135.5	146744	482.805	123	115092	444.942	0.907749	0.784308	0.921575
Sf3b1	NM_031179	chr1	54970094	54972464	190	211464	542.145	166.5	163628	544.787	0.876316	0.773786	1.00487
Coq10b	NM_001039710	chr1	54996644	54998897	165	134345	511.668	141	101726	503.133	0.854545	0.7572	0.98332
Hspd1	NM_010477	chr1	55030233	55034895	191	290836	1015.5	177.5	242350	1062.18	0.929319	0.833289	1.04597
Mob4	NM_025283	chr1	55075129	55076807	188	175896	402.17	163	143332	377.675	0.867021	0.814873	0.939092
Mob4	NM_025283	chr1	55116350	55117222	45	22597	244.281	39.5	19452.5	255.709	0.877778	0.860844	1.04678
Mars2	NM_175439	chr1	55181344	55183286	134.5	121728	471.022	118.5	92387.5	439.993	0.881041	0.758964	0.934126
Boll	NM_029267	chr1	55307488	55308484	52	25405	271.75	57.5	25331	262.329	1.10577	0.997087	0.965332
Plcl1	NM_001114663	chr1	55349945	55351649	77.5	70749	461.041	55	43545.5	450.434	0.709677	0.615493	0.976992
Satb2	NM_139146	chr1	56914124	56914746	35	10440	167.245	24.5	7393.5	181.302	0.7	0.70819	1.08405
9130024F11Rik	NR_024325	chr1	56915388	56918469	134.5	198360	834.232	111.5	144169	766.716	0.828996	0.726805	0.919067
1700066M21Rik	NM_028546	chr1	57321927	57323165	187.5	156852	316.921	157.5	126658	316.779	0.84	0.807497	0.999549
Tyw5	NM_001302963	chr1	57350308	57352328	184.5	209052	547.381	146.5	153926	536.032	0.794038	0.736301	0.979267
Spats2l	NM_144882	chr1	57718654	57720458	77	84813	513.415	63	61092.5	465.894	0.818182	0.72032	0.907439
Kctd18	NM_001159864	chr1	57913948	57914905	133	76974.5	268.175	94.5	56264	264.014	0.710526	0.730943	0.984486
Sgol2a	NM_199007	chr1	57940129	57941236	165.5	81794	267.344	129.5	58609.5	260.363	0.782477	0.71655	0.973888
Aox1	NM_009676	chr1	57974209	57976588	67.5	62875	594.205	64	59473.5	656.423	0.948148	0.945901	1.10471
Aox3	NM_023617	chr1	58057602	58060524	49.5	65791	789.525	48.5	62395.5	818.248	0.979798	0.94839	1.03638
Bzw1	NM_025824	chr1	58336257	58338808	161	289244	802.798	147.5	236354	798.986	0.916149	0.817142	0.995252
Clk1	NR_027853	chr1	58366904	58368879	202	202188	483.594	166	157673	498.412	0.821782	0.779832	1.03064
Ppil3	NM_027374	chr1	58389282	58390770	117.5	110828	442.077	93	76937	449.932	0.791489	0.694205	1.01777
Orc2	NM_001271526	chr1	58448527	58450167	162	120748	372.382	139.5	90695.5	364.484	0.861111	0.751114	0.978789
Ndufb3	NM_025597	chr1	58529786	58532057	173	185842	664.221	127.5	135554	658.989	0.736994	0.729405	0.992122
Gm20257	NR_045007	chr1	58596860	58598392	156.5	111050	325.957	118	71393.5	278.219	0.753994	0.642892	0.853544
Cflar	NM_009805	chr1	58655525	58660113	173.5	235182	1443.46	146.5	185604	1481.88	0.84438	0.789197	1.02661
Casp8	NM_009812	chr1	58739580	58740997	134	102059	388.959	108	74906	389.228	0.80597	0.733948	1.00069
Stradb	NM_172656	chr1	58917353	58919185	168.5	224309	611.546	144	165862	579.187	0.854599	0.739435	0.947087
Tmem237	NM_001033449	chr1	59063869	59065168	142	103166	350.211	101.5	73040	315.954	0.714789	0.707985	0.902182
Als2	NM_001159948	chr1	59180443	59182691	154.5	150230	599.722	139.5	116144	579.547	0.902913	0.773107	0.966359
Fzd7	NM_008057	chr1	59332224	59333853	59	49965.5	457.799	43.5	30904	418.171	0.737288	0.618507	0.913439
Fzd7	NM_008057	chr1	59425922	59430829	135	261899	1290.56	115	229188	1273.43	0.851852	0.875103	0.986731
Sumo1	NM_009460	chr1	59614192	59616379	161.5	235959	585.421	140	184912	585.669	0.866873	0.783659	1.00042
Nop58	NM_018868	chr1	59628995	59630678	159.5	101582	398.25	132	73739.5	385.837	0.827586	0.725908	0.968829
Bmpr2	NM_007561	chr1	59706884	59710073	146	288008	969.662	130	211372	924.333	0.890411	0.733907	0.953253
Fam117b	NM_001037725	chr1	59856972	59859381	173	236344	629.76	144.5	194892	598.731	0.83526	0.824612	0.95073
Ica1l	NM_027407	chr1	59987217	59988058	30	14765	261.87	33	16357.5	267.899	1.1	1.10786	1.02302
Wdr12	NM_021312	chr1	60041311	60043684	165.5	211047	726.672	131.5	151422	691.163	0.794562	0.717482	0.951135
Nbeal1	NM_173444	chr1	60124109	60126101	147	148747	533.416	129.5	115378	486.484	0.880952	0.775669	0.912016
Cyp20a1	NM_001313721	chr1	60287335	60288895	158	105610	375.379	136	82464.5	359.243	0.860759	0.780836	0.957014
Abi2	NM_001198570	chr1	60353667	60355137	112.5	115412	441.785	99.5	91759.5	406.443	0.884444	0.795057	0.920003
Raph1	NM_001045513	chr1	60508191	60512229	185	280589	902.073	165.5	227896	914.588	0.894595	0.812208	1.01387
Raph1	NM_001045513	chr1	60585933	60586152	32.5	6292.5	67.9152	21.5	3783.5	65.1012	0.661538	0.601271	0.958566
Pard3b	NM_001081050	chr1	61572383	61574293	176	149724	422.692	154.5	115949	400.882	0.877841	0.774416	0.948402
Nrp2	NM_001077405	chr1	62637002	62642391	89.5	219333	2108.43	77	157524	2042.56	0.860335	0.718198	0.968756
Ino80d	NM_001114609	chr1	63046820	63050333	138	201553	961.126	124.5	169212	936.655	0.902174	0.839538	0.974539
Ndufs1	NM_145518	chr1	63109590	63112435	156.5	242521	791.931	132.5	177774	781.938	0.846645	0.733025	0.987381
Adam23	NM_001177600	chr1	63380034	63380966	34.5	24317	307.815	28.5	18539.5	296.866	0.826087	0.762409	0.964432
Fastkd2	NM_172422	chr1	63664381	63665816	109.5	74586.5	349.137	79.5	50325.5	350.45	0.726027	0.674727	1.00376
Klf7	NM_033563	chr1	64052798	64057046	162.5	178484	1195.58	135	129120	1137.98	0.830769	0.723423	0.951831
Creb1	NM_001037726	chr1	64466025	64468714	137	206710	860.996	119	154956	819.273	0.868613	0.749632	0.95154
Mettl21a	NM_025964	chr1	64550000	64552436	149	193273	540.644	132	148939	519.63	0.885906	0.770615	0.961132
2810408I11Rik	NR_038009	chr1	64624018	64626183	151	135271	586.812	118.5	100616	533.674	0.784768	0.743814	0.909447
Fzd5	NM_001042659	chr1	64670294	64673441	141.5	181010	881.155	119	137881	863.982	0.840989	0.761734	0.980511
Plekhm3	NM_001039493	chr1	64890500	64891428	110.5	53470	219.627	68.5	30492.5	207.084	0.61991	0.570273	0.94289
Idh1	NM_010497	chr1	65109925	65114218	146	166883	955.862	111	121327	1020.62	0.760274	0.727018	1.06775
Pikfyve	NM_001310624	chr1	65119961	65122175	173.5	144234	563.135	155	118116	527.948	0.893372	0.818916	0.937518
Map2	NM_001039934	chr1	66108198	66108943	33.5	15780.5	216.787	27	12374	221.732	0.80597	0.784132	1.02281
Rpe	NM_001310644	chr1	66633488	66634932	175	138989	344.51	133.5	94351	337.218	0.762857	0.678838	0.978835
Kansl1l	NM_177645	chr1	66748891	66751517	145.5	207709	908.317	139	169688	852.086	0.955326	0.816953	0.938092
Acadl	NM_007381	chr1	66794321	66797461	186.5	158368	593.265	168	130189	619.093	0.900804	0.822066	1.04354
Lancl1	NM_001190984	chr1	66971312	66972608	160	102814	348.083	137.5	78458.5	323.628	0.859375	0.763115	0.929745
Cps1	NM_001080809	chr1	67055842	67061179	61	122660	1540.46	62	102799	1672.05	1.01639	0.838084	1.08542
Erbb4	NM_010154	chr1	69038174	69041954	75.5	171072	1277.23	65	131212	1212.01	0.860927	0.766999	0.948929
Erbb4	NM_010154	chr1	69054795	69055058	52	10206.5	78.5226	36	5490	57.6289	0.692308	0.537893	0.733915
Ikzf2	NM_011770	chr1	69619743	69622256	109.5	82368	529.584	83.5	49476.5	464.988	0.762557	0.600676	0.878026
Bard1	NM_007525	chr1	71035334	71037067	136	134473	512.863	115	94686	454.28	0.845588	0.704126	0.885773
Atic	NM_026195	chr1	71489912	71491159	131	78633	331.832	107.5	62425	329.578	0.820611	0.793878	0.993207
Fn1	NM_010233	chr1	71582341	71587634	135	171837	1243.81	113	142751	1284.34	0.837037	0.830735	1.03259
Gm8883	NR_027659	chr1	71821261	71822390	47.5	32018.5	311.568	36.5	24654.5	350.839	0.768421	0.770008	1.12604
Mreg	NM_001005423	chr1	72142853	72145747	123	99444.5	531.734	112.5	89283	603.563	0.914634	0.897817	1.13509
Mreg	NM_001005423	chr1	72158811	72159669	65.5	24087.5	170.338	40	13307.5	191.106	0.610687	0.552465	1.12192
Mreg	NM_001005423	chr1	72169509	72170042	57.5	19528.5	142.594	41	13573.5	137.417	0.713043	0.695061	0.963691
Mreg	NM_001005423	chr1	72176865	72177778	67	24519.5	220.584	54.5	18018	214.654	0.813433	0.734844	0.973112
Pecr	NM_023523	chr1	72187500	72188488	65	29735	235.161	65	24071.5	220.758	1	0.809534	0.938753
Pecr	NM_023523	chr1	72214657	72217529	116.5	73573	875.261	98.5	60722.5	912.246	0.845494	0.825337	1.04226
Xrcc5	NM_009533	chr1	72240087	72241127	94.5	54389	262.087	71.5	35981.5	256.815	0.756614	0.661558	0.979885
Smarcal1	NM_018817	chr1	72515931	72517359	137.5	75919.5	347.252	108.5	58192	341.644	0.789091	0.766496	0.983852
Rpl37a	NM_009084	chr1	72643982	72645714	140.5	127692	477.251	120	104825	473.739	0.854093	0.820917	0.992641
Igfbp2	NM_001310659	chr1	72757032	72760292	103.5	131932	714.259	112	134885	757.803	1.08213	1.02238	1.06096
Tns1	NM_027884	chr1	73967382	73970645	60.5	77515	923.066	52.5	46088	875.016	0.867769	0.594569	0.947946
Tns1	NM_027884	chr1	74000659	74003214	109.5	108322	542.221	107	94511	541.097	0.977169	0.872501	0.997927
Tns1	NM_001289895	chr1	74057317	74058472	56	44329.5	367.606	44.5	29997	355.675	0.794643	0.676683	0.967545
Arpc2	NM_029711	chr1	74169111	74171261	185.5	174112	518.625	157.5	140284	478.113	0.849057	0.805706	0.921887
Aamp	NM_001190444	chr1	74216962	74219057	139	133167	647.31	100.5	106426	665.07	0.723022	0.799188	1.02744
Tmbim1	NM_027154	chr1	74236187	74237897	143.5	146656	431.423	111.5	109038	411.443	0.777003	0.743492	0.953688
Pnkd	NM_019999	chr1	74265420	74267480	100.5	58473.5	459.853	80	43551.5	494.171	0.79602	0.744807	1.07463
Ctdsp1	NM_153088	chr1	74319714	74321184	72	47318	361.983	63	40069.5	357.683	0.875	0.846813	0.98812
Ctdsp1	NM_153088	chr1	74323630	74326928	169.5	213028	672.165	136	167344	687.66	0.80236	0.785549	1.02305
Rqcd1	NM_021383	chr1	74438395	74440550	156.5	197816	726.519	143.5	162081	722.523	0.916933	0.819352	0.9945
Zfp142	NM_029888	chr1	74520247	74522269	140	142240	519.926	107	109771	525.926	0.764286	0.771731	1.01154
Rnf25	NM_021313	chr1	74533995	74535046	145	91137	260.042	123.5	75352.5	268.796	0.851724	0.826805	1.03366
Ttll4	NM_001014974	chr1	74594520	74596119	163	102398	295.657	125	81885.5	302.346	0.766871	0.799679	1.02262
Cyp27a1	NM_024264	chr1	74645485	74650017	171	207245	1036.87	125.5	149820	1094.31	0.733918	0.72291	1.05539
Wnt10a	NM_009518	chr1	74749819	74750793	117.5	78366	304.611	90.5	53737.5	283.726	0.770213	0.685725	0.931437
Ihh	NM_001313683	chr1	74882329	74885217	42	65160	960.025	32.5	44333	898.609	0.77381	0.680371	0.936027
Nhej1	NM_029342	chr1	75007471	75009011	64	45106	381.533	64.5	37123	373.565	1.00781	0.823017	0.979118
Cnppd1	NM_026977	chr1	75024088	75027299	187.5	309361	1104.31	164	254440	1087.74	0.874667	0.822471	0.984995
Zfand2b	NM_026846	chr1	75051359	75053226	113.5	56184.5	416.544	105	48233	466.905	0.92511	0.858475	1.1209
Abcb6	NM_023732	chr1	75062199	75063639	142.5	109525	385.62	121	95963.5	388.017	0.849123	0.876179	1.00622
Ankzf1	NM_001267620	chr1	75073873	75076661	163.5	209336	712.742	127	156878	710.989	0.776758	0.749405	0.99754
Glb1l	NM_029010	chr1	75091889	75092702	28	14087.5	218.06	19.5	8271.5	207.535	0.696429	0.587152	0.951733
Stk16	NM_011494	chr1	75093385	75096309	179.5	153742	569.466	163	125197	600.24	0.908078	0.814334	1.05404
Tuba4a	NM_001313723	chr1	75100196	75103241	133	204528	824.346	107	156012	816.919	0.804511	0.762789	0.99099
Dnajb2	NM_001159885	chr1	75119092	75120592	148	113208	402.75	125	95417	422.925	0.844595	0.842851	1.05009
Dnpep	NM_016878	chr1	75199120	75200723	121	107352	461.745	100.5	82534	446.558	0.830579	0.76882	0.967107
Gmppa	NM_133708	chr1	75318768	75320017	127.5	70942.5	280.928	95.5	57132.5	299.207	0.74902	0.805335	1.06507
Chpf	NM_001001565	chr1	75361688	75362958	78.5	65006	331.245	75.5	58554	338.75	0.961783	0.900748	1.02266
Obsl1	NM_178884	chr1	75388354	75389646	44.5	33270	370.839	28	21286	351.932	0.629213	0.639796	0.949016
Stk11ip	NM_027886	chr1	75404171	75405507	113.5	98177	350.7	89.5	72735	356.573	0.788546	0.740856	1.01675
Slc4a3	NM_009208	chr1	75429345	75430019	31.5	13634	200.426	20.5	8520	193.637	0.650794	0.624908	0.966127
Slc4a3	NM_009208	chr1	75536920	75537134	26.5	4868.5	68.5409	26.5	4513.5	64.058	1	0.927082	0.934597
Farsb	NR_102757	chr1	78371251	78372940	179.5	146572	535.548	140	108802	508.908	0.779944	0.742317	0.950256
Mogat1	NM_026713	chr1	78463906	78464107	31.5	5222	59.6159	22.5	3183.5	49.4888	0.714286	0.609632	0.830128
Utp14b	NM_001136226	chr1	78536270	78538615	185	196064	537.326	155.5	156277	524.524	0.840541	0.797073	0.976176
Ap1s3	NM_183027	chr1	79550026	79551506	96.5	80509	359.404	91.5	72855.5	346.986	0.948187	0.904936	0.96545
Wdfy1	NM_001111279	chr1	79639649	79641507	191	147966	436.881	173	123364	423.661	0.905759	0.833733	0.96974
Mrpl44	NM_001081210	chr1	79654689	79656001	182	114066	259.344	154.5	86017.5	241.554	0.848901	0.754103	0.931404
Serpine2	NM_009255	chr1	79736902	79738167	127	87385	356.034	108.5	68215	354.248	0.854331	0.780626	0.994982
Cul3	NM_001313728	chr1	80217667	80220613	154.5	201955	739.059	138.5	173277	707.711	0.89644	0.857998	0.957583
Irs1	NM_010570	chr1	82161947	82163997	53	45850.5	559.188	45	32183.5	608.939	0.849057	0.701923	1.08897
Irs1	NM_010570	chr1	82164685	82171991	116.5	252608	2106.22	102.5	246598	2260.1	0.879828	0.976204	1.07306
Rhbdd1	NM_029777	chr1	82195059	82196567	167	142186	395.781	135	110080	399.038	0.808383	0.774198	1.00823
Mff	NM_001310699	chr1	82603364	82604904	167	128772	440.312	133	87952.5	414.781	0.796407	0.68301	0.942015
Agfg1	NM_010472	chr1	82718121	82719675	183	161788	388.726	163	135805	374.239	0.89071	0.839404	0.962732
Daw1	NM_027725	chr1	83038645	83039061	56.5	15480	111.664	40	10397.5	106.654	0.707965	0.671673	0.955132
Pid1	NM_001003948	chr1	84160775	84164691	133.5	137844	940.937	125	117773	945.731	0.93633	0.85439	1.00509
Trip12	NM_133975	chr1	84716198	84719962	159.5	308498	1031.66	148.5	261566	1039.38	0.931034	0.84787	1.00748
Gm7609	NM_001081746	chr1	85078657	85079357	31	7931	212.738	16.5	4809.5	238.323	0.532258	0.606418	1.12026
Cab39	NM_133781	chr1	87624277	87626471	183	231922	566.842	158	185655	573.117	0.863388	0.800504	1.01107
Itm2c	NM_022417	chr1	87725410	87727134	114.5	96189.5	521.529	97	79844.5	482.023	0.847162	0.830075	0.92425
2810459M11Rik	NM_001144992	chr1	87876485	87879204	136	192104	665.603	118	168880	675.397	0.867647	0.879107	1.01471
Psmd1	NM_027357	chr1	87895504	87896997	175	193970	440.286	145	149789	449.753	0.828571	0.77223	1.0215
Armc9	NM_030184	chr1	87985127	87986524	119	75981	372.216	106	60338	383.865	0.890756	0.79412	1.0313
Ncl	NM_010880	chr1	88189327	88191652	199	224839	657.778	162	183451	661.516	0.81407	0.815922	1.00568
1700019O17Rik	NM_027966	chr1	88265178	88266162	60	30490.5	326.906	56.5	26927.5	317.299	0.941667	0.883144	0.970614
1700019O17Rik	NM_027966	chr1	88271882	88274439	71.5	65811.5	657.5	69	56333	636.875	0.965035	0.855975	0.96863
Ptma	NM_008972	chr1	88318183	88320317	165.5	135538	558.205	144.5	114341	559.385	0.873112	0.843605	1.00211
Ptma	NM_008972	chr1	88334840	88336222	67	49509	401.44	51.5	42402.5	426.03	0.768657	0.85646	1.06125
Ptma	NM_008972	chr1	88355935	88360467	181.5	437684	1342.25	151	366178	1366.77	0.831956	0.836626	1.01827
Pde6d	NM_008801	chr1	88412948	88414819	160.5	130374	481.883	136.5	101957	487.177	0.850467	0.782038	1.01099
Cops7b	NM_172974	chr1	88417925	88418933	159	94781	275.127	116	73111.5	276.653	0.72956	0.771373	1.00554
Dis3l2	NM_001172157	chr1	88534336	88535777	156.5	168737	424.575	119.5	125393	413.542	0.763578	0.743127	0.974014
Prss56	NM_027084	chr1	89017799	89018371	58	19763.5	172.177	36	13553	165.439	0.62069	0.685759	0.960863
Eif4e2	NM_001039169	chr1	89044220	89046462	127.5	136636	505.854	115.5	116900	518.62	0.905882	0.855561	1.02524
Efhd1	NM_028889	chr1	89095326	89096576	37	19206.5	291.421	29	13909	287.658	0.783784	0.724182	0.987089
Gigyf2	NM_001110212	chr1	89157710	89159391	180	180441	383.767	161.5	151690	375.999	0.897222	0.84066	0.97976
Ngef	NM_001111314	chr1	89403601	89406509	49.5	56320	718.043	50.5	51422	723.086	1.0202	0.913033	1.00702
Inpp5d	NM_001110193	chr1	89451348	89453215	48	38013	525.803	33.5	23069	503.291	0.697917	0.606871	0.957187
Atg16l1	NM_001205392	chr1	89586630	89588586	195.5	157665	384.452	168.5	126368	405.716	0.861893	0.801494	1.05531
Dgkd	NM_177646	chr1	89683878	89686207	160.5	154643	469.42	129.5	126578	464.668	0.806854	0.818517	0.989877
Usp40	NM_001198573	chr1	89838496	89840097	143.5	94572.5	286.667	124	76658.5	308.667	0.864111	0.810579	1.07674
Ugt1a6b	NM_201410	chr1	89934370	89936445	39	36429.5	578.413	36	34633	574.447	0.923077	0.950686	0.993144
Ugt1a5	NM_201643	chr1	89997152	89997796	19.5	6744.5	213.59	28.5	6848.5	197.727	1.46154	1.01542	0.925734
Ugt1a1	NM_201645	chr1	90042682	90046262	131.5	381584	1315.17	141	382369	1393.07	1.07224	1.00206	1.05922
Hjurp	NM_198652	chr1	90108017	90108851	173.5	99907.5	279.75	160	82710	269.226	0.92219	0.827866	0.962379
Spp2	NM_029269	chr1	90237798	90239732	49	29599.5	451.966	55.5	28385.5	435.248	1.13265	0.958986	0.963013
Arl4c	NM_177305	chr1	90530841	90533843	89.5	125132	810.411	59	84452	801.755	0.659218	0.674906	0.989319
Sh3bp4	NM_133816	chr1	90900659	90902537	126	118312	507.634	97.5	80832.5	508.412	0.77381	0.683218	1.00153
Agap1	NM_001037136	chr1	91285250	91287357	112	145518	688.191	100	115584	688.719	0.892857	0.79429	1.00077
4933400F21Rik	NR_015540	chr1	91411100	91412881	47.5	51316	544.591	41	44269	549.569	0.863158	0.862674	1.00914
Cops8	NM_133805	chr1	92433154	92434689	165	109440	349.967	121	82516	334.022	0.733333	0.75398	0.954437
Rab17	NM_008998	chr1	92798368	92800218	91	40271.5	426.57	93	43524.5	466.387	1.02198	1.08078	1.09334
Lrrfip1	NM_001111312	chr1	92828658	92829991	68	56862	362.995	55.5	39768.5	344.07	0.816176	0.699386	0.947866
Lrrfip1	NM_008515	chr1	92882885	92885824	109	165487	819.35	89.5	121340	782.944	0.821101	0.733227	0.955567
Ube2f	NM_026454	chr1	93080029	93082776	191.5	190131	534.642	158	152292	515.582	0.825065	0.800987	0.964349
Scly	NM_016717	chr1	93128215	93130539	166.5	155398	613.665	141.5	133628	633.113	0.84985	0.859902	1.03169
Ilkap	NM_023343	chr1	93228035	93229673	167	168348	456.384	150	128168	451.397	0.898204	0.761322	0.989075
Hes6	NM_019479	chr1	93242063	93245018	155.5	155262	682.989	151.5	128842	661.669	0.974277	0.829837	0.968786
Per2	NM_011066	chr1	93273279	93274088	34.5	19436	239.612	28.5	15667	229.946	0.826087	0.806081	0.959662
Per2	NM_011066	chr1	93285962	93290413	165	164584	1104.29	153	133210	1100	0.927273	0.809371	0.99612
Traf3ip1	NM_028718	chr1	93324665	93325812	154	93319	262.909	140.5	76490	257.416	0.912338	0.819662	0.979103
Asb1	NM_001039126	chr1	93370122	93371892	123.5	135565	562.603	101	99032.5	562.891	0.817814	0.730517	1.00051
Hdac4	NM_207225	chr1	94009450	94011768	132	147114	819.398	120.5	120098	788.113	0.912879	0.816359	0.96182
Ndufa10	NM_024197	chr1	94303291	94304950	186.5	165784	493.418	159.5	126956	467.607	0.855228	0.765789	0.947688
Myeov2	NR_028108	chr1	94471301	94472763	177.5	132638	372.827	138	98488.5	347.988	0.777465	0.742533	0.933374
Gpc1	NM_016696	chr1	94605064	94605452	30.5	7739	104.334	19	4547	108.731	0.622951	0.587544	1.04215
Gpc1	NM_016696	chr1	94661628	94663307	77.5	74989.5	451.623	40.5	31765.5	422.687	0.522581	0.423599	0.935928
Dusp28	NM_175118	chr1	94736974	94738386	160	113876	333.933	144.5	97073	333.315	0.903125	0.852445	0.998149
Rnpepl1	NM_181405	chr1	94740246	94743010	132.5	178358	684.928	118	151655	657.284	0.890566	0.850284	0.95964
Capn10	NM_011796	chr1	94764219	94766901	132	138493	616.492	107	109318	627.565	0.810606	0.789343	1.01796
Agxt	NM_001276710	chr1	94965634	94966947	73.5	47763.5	358.685	53	34511	356.832	0.721088	0.722539	0.994834
Sned1	NM_172463	chr1	95065950	95067645	96	80707.5	385.008	79.5	66537	384.101	0.828125	0.824422	0.997644
Mterf4	NM_178051	chr1	95135666	95136737	151	96189	291.147	124	72488.5	280.853	0.821192	0.753605	0.964643
Ppp1r7	NM_023200	chr1	95172808	95174684	161	197642	665.902	130	161446	646.837	0.807453	0.816859	0.97137
Hdlbp	NM_001301364	chr1	95273608	95276919	161	188787	754.551	135	150684	758.687	0.838509	0.798172	1.00548
Hdlbp	NM_133808	chr1	95307549	95310538	144	247962	924.351	117.5	192762	905.956	0.815972	0.777389	0.980098
Farp2	NM_145519	chr1	95341722	95343365	140.5	102757	460.609	125	84703	412.385	0.88968	0.824304	0.895304
Stk25	NM_021537	chr1	95464435	95467005	170.5	208638	600.216	153	167781	561.937	0.897361	0.804175	0.936225
Bok	NM_016778	chr1	95499197	95499719	40.5	14107.5	141.025	30.5	8895	132.309	0.753086	0.630516	0.938195
Bok	NM_016778	chr1	95515821	95517755	76	94067.5	585.929	56	65449	561.389	0.736842	0.695766	0.958117
Thap4	NM_025920	chr1	95584058	95586392	175.5	287812	728.556	140	232160	739.337	0.797721	0.806636	1.0148
Dtymk	NM_001105667	chr1	95631647	95633052	133.5	68822.5	335.197	122.5	51223	318.858	0.917603	0.744277	0.951258
Ing5	NM_025454	chr1	95633828	95635200	168	104692	404.832	138	76839.5	399.011	0.821429	0.733958	0.985622
D2hgdh	NM_001310767	chr1	95655204	95656542	103.5	74834	407.515	94.5	58748	387.137	0.913043	0.785044	0.949992
Fam174a	NM_026321	chr1	97143701	97145075	170	162356	390.066	146	128098	363.32	0.858824	0.788992	0.931431
D1Ertd622e	NM_133825	chr1	99490045	99493181	161.5	254312	694.519	137	215439	688.503	0.848297	0.847146	0.991336
Ppip5k2	NM_173760	chr1	99598869	99601921	169.5	221430	756.726	141	167716	742.875	0.831858	0.75742	0.981696
B230216N24Rik	NR_037993	chr1	99806611	99807876	41	21468.5	323.343	37.5	15763	282.896	0.914634	0.734239	0.874908
Pam	NM_013626	chr1	99925106	99926656	111	108528	465.523	79.5	70557.5	440.95	0.716216	0.650132	0.947215
Rnf152	NM_178779	chr1	107182629	107185011	161	170586	527.875	141	135442	537.65	0.875776	0.793984	1.01852
2310035C23Rik	NM_173187	chr1	107490344	107492553	193.5	268729	713.898	156.5	201446	673.205	0.808786	0.749625	0.943
Tnfrsf11a	NM_009399	chr1	107607871	107609177	55	27279.5	360.661	43.5	19557.5	320.58	0.790909	0.71693	0.888869
Zcchc2	NM_001122676	chr1	107798977	107800192	54.5	36099.5	294.219	45.5	25314	278.526	0.834862	0.701229	0.946664
Zcchc2	NM_001122675	chr1	107815494	107821797	166	433022	1881.36	150.5	353694	1889.38	0.906627	0.816804	1.00426
Phlpp1	NM_133821	chr1	107998513	108002032	169.5	307453	840.301	153.5	268152	825.872	0.905605	0.872174	0.982829
Bcl2	NM_009741	chr1	108538964	108542400	107.5	98028	948.963	80	66253.5	932.525	0.744186	0.675863	0.982678
Kdsr	NM_027534	chr1	108585890	108588023	150	130350	539.876	135.5	108233	524.641	0.903333	0.830329	0.97178
Vps4b	NM_009190	chr1	108623177	108624819	179.5	161274	396.159	154	123537	387.904	0.857939	0.766005	0.979161
Serpinb8	NM_001159748	chr1	109417306	109418552	43	24066.5	275.918	32.5	17681	299.354	0.755814	0.734673	1.08494
Dsel	NM_001081316	chr1	113691634	113692773	94.5	70115.5	328.778	74	45440	312.007	0.783069	0.648074	0.94899
Tsn	NM_011650	chr1	120137763	120139384	151	133858	377.318	128	96994	354.265	0.847682	0.724606	0.938904
Nifk	NM_026472	chr1	120148928	120150751	165.5	115720	345.388	140.5	96029	364.051	0.848943	0.829836	1.05404
Clasp1	NM_001293301	chr1	120215354	120217859	135.5	214229	890.953	115.5	155254	869.345	0.852399	0.72471	0.975746
2900060B14Rik	NR_027901	chr1	120286549	120287517	70.5	41296	302.829	56.5	26829.5	291.88	0.801418	0.649688	0.963843
Tfcp2l1	NM_023755	chr1	120455180	120456250	67	40486	258.519	54	29803.5	256.079	0.80597	0.736143	0.990562
Inhbb	NM_008381	chr1	121246741	121250504	49	75302	935.079	35	48985.5	861.866	0.714286	0.650521	0.921704
Ralb	NM_022327	chr1	121330721	121332847	143	98049	456.029	122.5	71427.5	450.246	0.856643	0.728488	0.98732
Tmem185b	NM_146103	chr1	121353101	121354403	165.5	129461	403.611	155	115187	414.363	0.936556	0.889743	1.02664
Epb41l5	NM_001113416	chr1	121474865	121476806	148	154951	408.577	121	125530	448.714	0.817568	0.81013	1.09824
Ptpn4	NM_019933	chr1	121663933	121665466	134.5	114914	393.885	111.5	86406	366.39	0.828996	0.751916	0.930197
Tmem177	NM_175106	chr1	121739955	121741223	57.5	40239.5	365.143	45.5	29847	363.689	0.791304	0.741734	0.996018
Tmem37	NM_019432	chr1	121899330	121901796	63	59022.5	510.833	56	49119	582.574	0.888889	0.832208	1.14044
Dbi	NM_001037999	chr1	121944675	121949518	120	223811	1356.02	108.5	174488	1335.43	0.904167	0.779622	0.984823
Steap3	NM_133186	chr1	122092184	122093645	106	63952	330.04	79	47775	341.853	0.745283	0.747045	1.03579
Insig2	NM_133748	chr1	123153402	123160145	124	235233	2178.46	106	158318	1639.28	0.854839	0.673024	0.752495
Ccdc93	NM_029955	chr1	123218205	123218679	26	8813.5	144.861	19	6159	141.946	0.730769	0.698814	0.979877
Ccdc93	NM_001025156	chr1	123258361	123259862	144.5	116816	377.277	122.5	89784.5	351.81	0.847751	0.768598	0.932497
Ddx18	NM_025860	chr1	123394627	123395879	157.5	106160	311.295	136.5	86448	312.148	0.866667	0.814322	1.00274
Actr3	NM_023735	chr1	127261665	127263977	172.5	169470	642.738	167.5	133036	628.885	0.971014	0.785017	0.978446
Slc35f5	NM_028787	chr1	127387461	127389903	174.5	186079	695.663	148.5	155462	671.97	0.851003	0.83546	0.965943
Gpr39	NM_027677	chr1	127504000	127505558	49.5	26957.5	323.335	39	22392	337.945	0.787879	0.830641	1.04518
Mgat5	NM_145128	chr1	129031986	129034262	154.5	198772	702.78	107.5	141648	679.659	0.695793	0.712611	0.967101
Tmem163	NM_028135	chr1	129504712	129505528	29	17075.5	259.531	22	13443	248.855	0.758621	0.787268	0.958864
Acmsd	NM_001033041	chr1	129557101	129560197	78	77186.5	836.388	61.5	60089	838.817	0.788462	0.778491	1.0029
Ccnt2	NM_028399	chr1	129600659	129604316	177.5	209904	762.727	157	160926	745.423	0.884507	0.766669	0.977314
Rab3gap1	NM_178690	chr1	129695958	129697140	151.5	89626.5	268.406	116	64227.5	256.288	0.765677	0.716613	0.954852
Zranb3	NM_001285945	chr1	129929562	129931772	162.5	193094	745.196	135	147804	692.548	0.830769	0.765448	0.929351
Ubxn4	NM_026390	chr1	130071203	130073472	147	160740	530.687	142.5	142450	500.481	0.969388	0.88622	0.943083
Mcm6	NM_008567	chr1	130186473	130187670	133.5	74902	261.99	123	58767	249.502	0.921348	0.784585	0.952336
Dars	NM_177445	chr1	130244005	130245252	181.5	144408	331.375	149.5	110850	302.365	0.823691	0.767619	0.912457
Cxcr4	NM_009911	chr1	130418297	130420939	43.5	53165.5	789.775	26	30577	772.189	0.597701	0.575129	0.977733
Cxcr4	NM_009911	chr1	130659911	130660355	33.5	12817.5	143.849	21.5	7300	132.992	0.641791	0.569534	0.924525
Cd55	NM_010016	chr1	132289157	132290795	58.5	43129	370.132	40.5	26151.5	337.13	0.692308	0.606355	0.91084
C4bp	NM_007576	chr1	132485453	132489231	49	89911	1047.28	46	74044	1107	0.938776	0.823525	1.05703
Yod1	NM_178691	chr1	132542676	132546028	181	357165	1203.51	149.5	277802	1207.13	0.825967	0.777796	1.00302
Pigr	NM_011082	chr1	132654157	132657179	64	62514	846.775	42	42151	929.434	0.65625	0.674265	1.09762
Mapkapk2	NM_008551	chr1	132923158	132925822	162.5	241586	664.232	130.5	195692	664.317	0.803077	0.810031	1.00013
Dyrk3	NM_145508	chr1	132965221	132966748	183.5	127756	465.012	150	93335.5	435.387	0.817439	0.730573	0.936293
Eif2d	NM_010709	chr1	132980482	132981910	121.5	66981	286.522	102	50806	283.8	0.839506	0.758514	0.9905
Rassf5	NM_001313731	chr1	133071684	133073992	147	185833	612.87	126.5	149926	589.838	0.860544	0.806775	0.962419
Ikbke	NM_019777	chr1	133102196	133104737	66	81611.5	701.096	62	78603.5	728.659	0.939394	0.963142	1.03931
Srgap2	NM_001081011	chr1	133352339	133356515	147.5	313446	1230.89	122.5	252426	1201.03	0.830508	0.805325	0.975733
Pm20d1	NM_178079	chr1	133624908	133625823	78.5	42593.5	255.66	69	31996	257.661	0.878981	0.751194	1.00783
Slc41a1	NM_173865	chr1	133654786	133657372	131.5	128493	590.33	116.5	90605	523.989	0.885932	0.705136	0.88762
Rab29	NM_144875	chr1	133694490	133695932	139	107371	417.759	99.5	81853	410.89	0.715827	0.762338	0.983559
Nucks1	NM_001145804	chr1	133737458	133739490	166	192676	562.136	155.5	145369	534.752	0.936747	0.754472	0.951285
Slc45a3	NM_001177628	chr1	133790078	133791808	106	98493	445.489	90	72884	433.375	0.849057	0.739992	0.972807
Slc45a3	NM_145977	chr1	133797651	133801674	73.5	120020	1095.54	72.5	101490	1160.07	0.986395	0.845606	1.0589
Elk4	NM_007923	chr1	133834477	133837170	174	251457	711.552	154	194030	680.269	0.885057	0.771625	0.956036
Cdk18	NM_008795	chr1	133965359	133967662	141.5	131666	624.399	120.5	101206	577.835	0.85159	0.768664	0.925425
Klhdc8a	NM_144810	chr1	134125853	134127345	105	83754.5	367.728	91	71800.5	368.142	0.866667	0.857273	1.00113
Nuak2	NM_001195025	chr1	134143300	134146569	139	128506	758.385	113	100259	748.825	0.81295	0.780189	0.987394
Tmcc2	NM_001311107	chr1	134217203	134219580	47	39440.5	632.098	35.5	28625	658.472	0.755319	0.725777	1.04172
Dstyk	NM_172516	chr1	134244159	134245970	130	121108	408.07	114.5	86499.5	389.378	0.880769	0.714237	0.954193
Rbbp5	NM_172517	chr1	134303974	134306132	168.5	134119	481.273	145.5	99982.5	491.813	0.863501	0.745476	1.0219
Mdm4	NR_126506	chr1	134851605	134853852	177.5	139337	507.654	145	105538	509.964	0.816901	0.75743	1.00455
Mdm4	NM_001302802	chr1	134860843	134861887	59.5	31581	274.279	47	24523	287.706	0.789916	0.776511	1.04895
Pik3c2b	NM_001099276	chr1	134873156	134875310	104.5	97382	471.665	75	64886	446.009	0.717703	0.666304	0.945604
Ppp1r15b	NM_133819	chr1	134930955	134931968	48.5	27799.5	257.661	43	24863	272.622	0.886598	0.894369	1.05806
Ppp1r15b	NM_133819	chr1	134958087	134963744	185	430009	1705.76	155.5	322893	1676.95	0.840541	0.750898	0.983113
Ppp1r15b	NM_133819	chr1	134991220	134992063	41	25189	259.202	32.5	19640.5	259.155	0.792683	0.779725	0.999817
Plekha6	NM_182930	chr1	135073294	135075705	70.5	67455.5	677.087	54.5	58840	709.425	0.77305	0.872279	1.04776
Golt1a	NM_026680	chr1	135137133	135138393	71.5	41267.5	362.587	48	30854.5	353.437	0.671329	0.747671	0.974763
Kiss1	NM_178260	chr1	135156788	135157360	42.5	16030.5	157.405	35	11239.5	134.415	0.823529	0.701132	0.85394
Etnk2	NM_175443	chr1	135190472	135195536	142	219021	1261.81	119.5	160185	1219.85	0.841549	0.731368	0.966746
Sox13	NM_011439	chr1	135245259	135246322	88	35098.5	237.532	60	22193.5	199.843	0.681818	0.63232	0.841329
Sox13	NM_011439	chr1	135249834	135252005	115.5	160316	621.825	99	121765	578.565	0.857143	0.759534	0.930431
Snrpe	NM_009227	chr1	135436863	135437925	188.5	133526	286.034	167.5	107138	286.301	0.888594	0.802382	1.00093
Zbed6	NM_001166552	chr1	135487538	135489357	121.5	115664	487.274	90	83123.5	487.825	0.740741	0.718667	1.00113
Zc3h11a	NM_144530	chr1	135492156	135493100	53	22751	231.538	42	18168.5	247.475	0.792453	0.79858	1.06883
Atp2b4	NM_213616	chr1	135615463	135617738	49	34065	636.418	31	18647	605.732	0.632653	0.547395	0.951784
Btg2	NM_007570	chr1	135877482	135877853	27	8831.5	123.749	18	4353.5	103.498	0.666667	0.492951	0.836356
Btg2	NM_007570	chr1	135893126	135896016	113	115511	702.924	71.5	60228	673.798	0.632743	0.521405	0.958565
Btg2	NM_007570	chr1	135909147	135910114	58	25463.5	284.365	58	23706.5	276.611	1	0.930999	0.972732
Chit1	NM_001284524	chr1	135915052	135916267	39	21729.5	371.858	27	13384	348.582	0.692308	0.615937	0.937405
Adora1	NM_001291928	chr1	136048933	136052278	42.5	55660.5	834.24	54	68260	907.63	1.27059	1.22636	1.08797
Tmem183a	NM_001042485	chr1	136177086	136178981	148.5	138388	512.963	121.5	111851	506.17	0.818182	0.808245	0.986756
Cyb5r1	NM_028057	chr1	136221891	136223189	133	91023.5	335.632	122	76564	325.632	0.917293	0.841145	0.970204
Adipor1	NM_001306069	chr1	136231213	136233241	171	153588	419.754	144	123337	412.396	0.842105	0.803038	0.982471
Klhl12	NM_001311136	chr1	136271346	136272562	170	127566	373.817	145	93071	351.209	0.852941	0.729594	0.939521
Rabif	NM_145510	chr1	136310449	136312782	155	139914	510.188	140.5	111162	488.719	0.906452	0.794506	0.957918
Rabif	NM_145510	chr1	136329589	136330432	37	19984	238.947	28.5	12752	220.824	0.77027	0.63811	0.924155
Kdm5b	NM_152895	chr1	136372406	136373789	97	81154	359.036	81	63195	349.58	0.835052	0.778705	0.973664
Kdm5b	NM_152895	chr1	136376300	136378352	167	242458	608.486	145.5	192844	590.053	0.871257	0.795373	0.969708
Ppp1r12b	NM_001081307	chr1	136771504	136772650	194.5	126038	293.421	161	93841.5	277.835	0.827763	0.744549	0.946882
Ube2t	NM_001278115	chr1	136778583	136779598	119	52739	224.891	92.5	36468	227.173	0.777311	0.691481	1.01015
Arl8a	NM_026823	chr1	136962666	136964879	155	179080	530.55	127	137096	501.204	0.819355	0.765559	0.944688
Rnpep	NM_145417	chr1	137097929	137100807	169.5	209560	640.644	150	159760	652.745	0.884956	0.762359	1.01889
Timm17a	NM_011590	chr1	137128924	137130819	165	121783	383.886	141	93589	361.135	0.854545	0.76849	0.940736
Shisa4	NM_175259	chr1	137190727	137191848	39	22243.5	311.3	32	13208.5	252.192	0.820513	0.593814	0.810128
Ipo9	NM_153774	chr1	137245992	137247346	168.5	113742	342.006	129.5	82797	326.546	0.768546	0.727934	0.954796
Csrp1	NM_007791	chr1	137502849	137505427	83	78105	685.486	53.5	45422	642.668	0.644578	0.58155	0.937536
Csrp1	NM_007791	chr1	137545171	137547358	64.5	44390.5	568.939	42.5	24358.5	528.163	0.658915	0.548732	0.928329
Phlda3	NM_013750	chr1	137582064	137583990	61	55517	489.905	36.5	28527.5	444.009	0.598361	0.513852	0.906317
Lad1	NM_133664	chr1	137634905	137635781	49	34170	279.817	20	9692.5	203.374	0.408163	0.283655	0.726809
Tmem9	NM_001160145	chr1	137823851	137825050	49	31490.5	310.212	51.5	28694.5	271.63	1.05102	0.911211	0.875624
Tmem9	NM_001160146	chr1	137833817	137835553	143	90194	350.599	121	70284	340.133	0.846154	0.779254	0.97015
Kif21b	NM_001039472	chr1	137947432	137949466	80	62679.5	444.413	55.5	42786	445.913	0.69375	0.682616	1.00338
Kif21b	NM_001039472	chr1	137956505	137957209	71	30646.5	229.128	69	24581.5	203.734	0.971831	0.802098	0.889173
5730559C18Rik	NM_028872	chr1	138050333	138051068	37.5	20571.5	233.625	24.5	12436.5	210.127	0.653333	0.60455	0.89942
Gpr25	NM_001101516	chr1	138076156	138077302	29	23711.5	320.618	30.5	23482	345.96	1.05172	0.990321	1.07904
Camsap2	NM_001081360	chr1	138160998	138163448	157	214520	579.126	129	160454	550.179	0.821656	0.747969	0.950016
9230116N13Rik	NR_024328	chr1	138231199	138232457	170.5	89004.5	319.089	141.5	70360.5	316.61	0.829912	0.790527	0.992228
Zfp281	NM_001160251	chr1	138440543	138442762	152	183489	651.855	135	144598	628.419	0.888158	0.788045	0.964048
Nr5a2	NM_001159769	chr1	138761926	138766246	124	242858	1254.78	108	219186	1332.48	0.870968	0.902526	1.06193
Nr5a2	NM_030676	chr1	138773619	138776931	41	59478	1039.4	37.5	45035	956.628	0.914634	0.757171	0.920366
Mir181a-1	NR_029795	chr1	139714749	139715714	44.5	23078	263.977	34	13335.5	245.762	0.764045	0.577845	0.930996
Nek7	NM_021605	chr1	140433861	140436882	180.5	182204	805.254	155	129979	746.492	0.858726	0.713371	0.927027
Lhx9	NM_001025565	chr1	140601435	140601588	27.5	4142.5	48.9371	25	3461	43.4641	0.909091	0.835486	0.888164
2310009B15Rik	NM_001081226	chr1	140672798	140673404	94.5	33829	205.957	88.5	24862.5	180.482	0.936508	0.734946	0.876311
Dennd1b	NM_001166501	chr1	140779311	140781503	126.5	133292	544.396	124	110030	513.095	0.980237	0.825477	0.942502
Zbtb41	NM_172643	chr1	141237879	141240702	144	169946	576.231	135	140772	549.184	0.9375	0.828336	0.953063
Aspm	NM_009791	chr1	141270837	141271917	74	39395.5	253.333	59.5	31542	244.655	0.804054	0.80065	0.965747
Cfhr1	NM_015780	chr1	141475728	141477456	42	25857	635.904	38	26157.5	655.851	0.904762	1.01162	1.03137
Gm4788	NM_001029977	chr1	141595115	141597691	48	26824	836.691	49.5	29255	850.399	1.03125	1.09063	1.01638
Cfhr2	NM_001025575	chr1	141672272	141675174	65	62439.5	915.174	56	49407.5	959.814	0.861538	0.791286	1.04878
Cfhr2	NM_001025575	chr1	141832261	141835397	46.5	43773.5	994.43	50	45554	1035.65	1.07527	1.04068	1.04146
Cfh	NM_009888	chr1	141996426	142000168	44	77461.5	1096.7	36.5	54052.5	1114.3	0.829545	0.697798	1.01604
Cdc73	NM_145991	chr1	145463841	145465682	137.5	129316	522.956	107.5	96630	484.205	0.781818	0.747236	0.925902
Glrx2	NM_023505	chr1	145501128	145502696	129	98599.5	431.661	118.5	72880.5	395.507	0.918605	0.739157	0.916246
Uchl5	NM_019562	chr1	145538589	145540444	154.5	187713	639.794	121	140029	611.328	0.783172	0.745974	0.955508
Rgs2	NM_009061	chr1	145765353	145767199	64	41139.5	491.135	44	26629.5	451.867	0.6875	0.647298	0.920047
BC003331	NM_145511	chr1	152154247	152156678	158	223220	740.606	141.5	175041	736.222	0.89557	0.784162	0.994081
C730036E19Rik	NR_038011	chr1	152892064	152896529	65.5	112476	1034.13	59.5	92207.5	1102.28	0.908397	0.819793	1.0659
Ivns1abp	NM_001039511	chr1	153105044	153109347	162.5	252438	889.988	137	213738	876.056	0.843077	0.846693	0.984345
Swt1	NM_025819	chr1	153189524	153191937	163	213657	705.976	140.5	168688	691.78	0.861963	0.789525	0.979891
Rnf2	NM_011277	chr1	153261622	153263897	173.5	228682	631.351	145.5	178902	603.479	0.838617	0.782322	0.955853
Fam129a	NM_022018	chr1	153333450	153334436	53	24489	237.237	41	17274.5	232.205	0.773585	0.705398	0.978789
Edem3	NM_001311165	chr1	153515857	153518742	188	201746	649.501	162.5	161306	696.818	0.864362	0.799548	1.07285
1700025G04Rik	NM_197990	chr1	153851121	153853508	90	91394	615.487	78.5	67447.5	574.212	0.872222	0.737986	0.932939
Tsen15	NM_025677	chr1	154147742	154149176	161	94707.5	254.501	145	77099.5	244.559	0.900621	0.81408	0.960935
Colgalt2	NM_177756	chr1	154162035	154163558	64	43693	337.351	45.5	32508	317.623	0.710938	0.744009	0.941521
Colgalt2	NM_177756	chr1	154199188	154199968	29	16517.5	263.911	32	13215.5	247.068	1.10345	0.800091	0.936177
Rgl1	NM_016846	chr1	154384450	154387736	54.5	70749.5	1006.78	43	46022.5	1009.09	0.788991	0.650499	1.00229
Arpc5	NM_026369	chr1	154528076	154529982	173	202879	578.836	154.5	160638	562.423	0.893064	0.791795	0.971646
Smg7	NM_001005507	chr1	154663755	154666969	167	245790	985.759	149	186949	889.42	0.892216	0.760605	0.90227
Lamc1	NM_010683	chr1	155093426	155096061	157.5	181927	685.984	142.5	168740	674.766	0.904762	0.927512	0.983648
Shcbp1l	NM_001033162	chr1	155187013	155187640	42.5	17847	209.952	35	15313	204.512	0.823529	0.858015	0.974087
Dhx9	NM_007842	chr1	155248194	155250263	188.5	197399	443.66	145	152866	452.704	0.769231	0.774404	1.02038
Npl	NM_028749	chr1	155311414	155312210	55.5	18915	176.94	44	13267.5	154.227	0.792793	0.701427	0.871634
Rgs16	NM_011267	chr1	155501367	155507124	82	164308	1294.11	60.5	124976	1296.05	0.737805	0.760618	1.0015
Rnasel	NM_011882	chr1	155513925	155515105	39.5	29334	328.096	32.5	18546.5	304.34	0.822785	0.632253	0.927594
Glul	NM_008131	chr1	155660895	155664452	149.5	213770	717.137	119.5	153708	679.389	0.799331	0.719032	0.947363
Ier5	NM_010500	chr1	156845181	156846884	52	37231	472.474	52	31205	452.906	1	0.838146	0.958583
Ier5	NM_010500	chr1	156859747	156862005	143	239284	681.524	119.5	178676	626.432	0.835664	0.746709	0.919162
Mr1	NM_008209	chr1	156907817	156909094	59.5	33536.5	374.878	38	18105	347.737	0.638655	0.53986	0.9276
Stx6	NM_021433	chr1	156919896	156921784	180.5	147452	359.425	146	112552	348.5	0.808864	0.763309	0.969601
Xpr1	NM_011273	chr1	157178542	157179718	178.5	154154	337.453	138.5	125126	330.818	0.77591	0.811695	0.980338
Acbd6	NM_026683	chr1	157319866	157321308	186.5	182940	378.78	143.5	136244	377.932	0.769437	0.744752	0.99776
Qsox1	NM_023268	chr1	157571719	157575805	176	267771	1019.79	148.5	198029	941.138	0.84375	0.739546	0.922869
Cep350	NM_001039184	chr1	157734288	157736721	180.5	225182	710.932	157.5	180900	678.323	0.872576	0.803348	0.954133
Tor1aip2	NM_001160182	chr1	157796810	157799843	151	203547	739.865	139.5	162820	720.686	0.923841	0.799916	0.974077
Tor1aip2	NM_022329	chr1	157802888	157805543	71	63552.5	688.647	49.5	43087.5	699.744	0.697183	0.677983	1.01611
Tdrd5	NM_001134741	chr1	158139723	158140312	33.5	12063	155.651	26.5	9230.5	148.464	0.791045	0.765191	0.953823
Soat1	NM_009230	chr1	158257250	158258151	65.5	34676.5	263.981	43	22403.5	257.599	0.656489	0.646072	0.975826
Soat1	NM_009230	chr1	158309776	158311279	68	34814	345.685	56	27288.5	301.245	0.823529	0.783837	0.871442
Abl2	NM_001136104	chr1	158395016	158396584	170.5	170221	457.687	147	133686	442.276	0.86217	0.785367	0.966331
Abl2	NM_001136104	chr1	158452523	158452915	33.5	8516.5	101.418	20	3988	97.4394	0.597015	0.468267	0.960776
Tor3a	NM_023141	chr1	158509655	158511539	119	138303	536.931	83	87407	507.932	0.697479	0.631996	0.945991
Fam20b	NM_145413	chr1	158554528	158556383	169	137458	444.888	147.5	118848	452.598	0.872781	0.864614	1.01733
Ralgps2	NM_001159966	chr1	158775103	158777088	145	192828	628.88	133.5	149650	591.768	0.92069	0.77608	0.940986
2810025M15Rik	NR_027984	chr1	159247441	159249903	163.5	232418	606.611	141.5	180974	558.094	0.865443	0.778656	0.92002
BC026585	NM_001033284	chr1	159294909	159295858	47.5	20231	255.624	47.5	18075.5	234.475	1	0.893456	0.917265
Sec16b	NM_001159986	chr1	159362146	159365020	92	120700	879.735	72.5	104950	920.909	0.788043	0.869515	1.0468
Rfwd2	NM_011931	chr1	161068098	161070313	136	135814	706.715	110	101756	694.235	0.808824	0.749227	0.982342
4930523C07Rik	NM_001162896	chr1	161880446	161883311	95.5	88072.5	615.112	80.5	66770.5	641.084	0.842932	0.758131	1.04222
Mrps14	NM_025474	chr1	162031289	162032660	163	99011.5	278.318	144.5	81880.5	287.837	0.886503	0.82698	1.0342
Cacybp	NM_009786	chr1	162048168	162050599	157	190655	680.867	133.5	149206	674.787	0.850318	0.782597	0.991069
Rabgap1l	NM_013862	chr1	162628243	162630136	167	197706	534.643	135.5	151769	510.478	0.811377	0.76765	0.954803
Rabgap1l	NM_013862	chr1	162656293	162656471	20	2875.5	49.7803	18.5	2478.5	47.0986	0.925	0.861937	0.946129
Rc3h1	NM_001024952	chr1	162742444	162744506	191.5	184491	483.137	166.5	157096	467.775	0.869452	0.851508	0.968205
Serpinc1	NM_080844	chr1	162815085	162818180	41	52769.5	864.766	39.5	59418	918.375	0.963415	1.12599	1.06199
Serpinc1	NM_080844	chr1	162823158	162828371	79.5	190048	1213.33	70	162610	1298.33	0.880503	0.855629	1.07005
Gas5	NR_002840	chr1	162870516	162873393	141	209250	847.357	114.5	161383	829.756	0.812057	0.771247	0.979229
Cenpl	NR_131028	chr1	162906695	162909184	123	125721	663.242	100.5	98636	666.261	0.817073	0.784563	1.00455
Klhl20	NM_001039482	chr1	162967075	162968828	134.5	108022	351.93	105.5	78060.5	333.582	0.784387	0.722635	0.947863
4930469G21Rik	NM_001195189	chr1	162987488	162987926	2.5	422	68.5644	24	6137.5	136.667	9.6	14.5438	1.99326
4930469G21Rik	NM_001195189	chr1	163007274	163007688	88.5	27445	123.719	77.5	20323.5	103.347	0.875706	0.740517	0.83534
4930469G21Rik	NM_001195189	chr1	163032079	163033193	37	20766	269.774	27	14715.5	302.538	0.72973	0.708634	1.12145
Prdx6	NR_130150	chr1	163083503	163088569	172.5	230313	1209.12	135.5	181986	1275.26	0.785507	0.79017	1.05469
Suco	NM_172645	chr1	163712215	163714511	153	157253	664.01	138	114806	608.028	0.901961	0.730072	0.915692
Pigc	NM_026078	chr1	163805542	163806720	136.5	81527	285.69	107	59049	281.572	0.783883	0.724288	0.985589
2810442N19Rik	NR_040562	chr1	163841652	163842385	35.5	15598	211.232	20.5	10278.5	211.22	0.577465	0.658963	0.999946
Mir199a-2	NR_029810	chr1	164054283	164055427	34	17918	315.029	20	9035.5	280.52	0.588235	0.504269	0.890456
Dnm3	NM_001038619	chr1	164313581	164314745	87.5	42129.5	270.529	58.5	30986	269.477	0.668571	0.735494	0.996111
Mettl13	NM_144877	chr1	164384354	164385873	123	81674	359.404	112.5	67378	357.882	0.914634	0.824963	0.995768
Vamp4	NM_016796	chr1	164406794	164408521	181	186050	534.054	157	143076	501.586	0.867403	0.769019	0.939204
Prrc2c	NM_001081290	chr1	164575976	164577865	188	195793	465.928	154.5	159254	462.055	0.821809	0.813382	0.991685
Fmo4	NM_144878	chr1	164649840	164650715	44.5	20366	244.185	31.5	13806.5	253.821	0.707865	0.677919	1.03946
Fmo1	NM_010231	chr1	164695373	164696248	30.5	9437	246.096	14.5	5536.5	260.594	0.47541	0.58668	1.05891
Fmo1	NM_010231	chr1	164698879	164703307	59	91384.5	1065.87	57.5	94617.5	1159.8	0.974576	1.03538	1.08813
Prrx1	NM_011127	chr1	165148569	165149360	28.5	17980.5	250.569	23	10959.5	236.662	0.807018	0.609521	0.9445
Gorab	NM_001313738	chr1	165239524	165240918	108.5	73611	366.317	84.5	56299	365.819	0.778802	0.764818	0.998642
Kifap3	NM_010629	chr1	165615960	165616934	130.5	59990.5	209.081	102.5	40755	183.674	0.785441	0.679358	0.878483
Scyl3	NM_028776	chr1	165766000	165768642	173	206481	548.761	154	160318	585.68	0.890173	0.776432	1.06728
Mettl18	NM_027279	chr1	165830871	165832323	151.5	140802	455.585	139.5	99581.5	438.231	0.920792	0.707242	0.961907
Gm16548	NR_037987	chr1	165987412	165990794	114	95857.5	763.947	102	82768	852.562	0.894737	0.863448	1.116
Slc19a2	NM_001276455	chr1	166084239	166090577	163	326602	1585.35	142.5	257761	1681.27	0.874233	0.789222	1.0605
Ccdc181	NM_029115	chr1	166112026	166112762	84	36022.5	193.233	65	26794.5	185.486	0.77381	0.743827	0.959906
Blzf1	NM_001160209	chr1	166143307	166144856	131.5	116360	492.936	104.5	83133.5	473.62	0.794677	0.714451	0.960815
Atp1b1	NM_009721	chr1	166291447	166296272	122.5	195504	1185.32	111.5	195430	1315.65	0.910204	0.999619	1.10996
Gm20743	NR_040303	chr1	166735425	166736523	70.5	35027	225.748	58	26023	231.105	0.822695	0.742941	1.02373
Sft2d2	NM_145512	chr1	167029259	167031686	171.5	129708	440.447	142	97677.5	416.385	0.827988	0.75306	0.945368
Tiprl	NM_145513	chr1	167072353	167074382	171	173790	521.177	131.5	126034	497.446	0.769006	0.725209	0.954467
Mpc2	NM_027430	chr1	167295548	167300766	159	342656	1390.29	146	305192	1472.69	0.918239	0.890667	1.05927
Mpzl1	NM_001001880	chr1	167470438	167471989	114.5	63678.5	345.116	118	59864	318.372	1.03057	0.940098	0.922507
Mpzl1	NM_001083897	chr1	167477976	167479949	117.5	146230	647.29	95.5	104670	624.133	0.812766	0.715789	0.964223
Rcsd1	NM_178593	chr1	167542691	167545444	83	59537	614.139	56	39773	616.562	0.674699	0.668038	1.00394
Creg1	NM_011804	chr1	167599905	167604467	180	211854	1054.17	154	210958	1269.59	0.855556	0.995768	1.20434
Pou2f1	NM_198932	chr1	167837570	167840451	146.5	245960	962.913	120	192064	945.072	0.819113	0.780875	0.981471
Ildr2	NM_001164528	chr1	168090517	168091678	64	37248.5	319.389	55.5	33922.5	316.331	0.867188	0.910708	0.990427
Tada1	NM_030245	chr1	168215165	168217006	148.5	146930	502.111	120.5	115561	491.433	0.811448	0.786504	0.978735
Pogk	NM_175170	chr1	168245712	168246905	115.5	80844	336.486	97	69635.5	338.388	0.839827	0.861356	1.00565
Fam78b	NM_001160261	chr1	168837094	168839353	88.5	83958.5	586.591	83	70959.5	532.227	0.937853	0.845174	0.907321
Uck2	NM_030724	chr1	169120298	169122105	125	121777	527.611	110.5	87091.5	463.161	0.884	0.715172	0.877845
Tmco1	NM_001039483	chr1	169144326	169146198	171	187692	476.118	146.5	155033	483.988	0.856725	0.825997	1.01653
Aldh9a1	NM_019993	chr1	169176769	169177248	31.5	10441	150.234	26.5	8170.5	145.701	0.84127	0.78254	0.969824
Aldh9a1	NM_019993	chr1	169186373	169188127	171.5	143340	453.037	150	111852	423.923	0.874636	0.78033	0.935737
Mgst3	NM_025569	chr1	169229502	169231191	113.5	81275.5	476.059	89	64380.5	482.965	0.784141	0.792127	1.01451
Rxrg	NM_001159731	chr1	169454783	169455461	79	39048.5	191.446	67.5	28016.5	176.708	0.85443	0.71748	0.92302
Pbx1	NM_001291508	chr1	170267104	170269624	79	94646	806.713	67	66609.5	753.337	0.848101	0.703775	0.933835
Nuf2	NM_023284	chr1	171367859	171368826	41	23845	323.137	39.5	18888	312.889	0.963415	0.792116	0.968287
Hsd17b7	NM_010476	chr1	171804724	171806682	102	68693.5	467.419	98	62319.5	475.499	0.960784	0.907211	1.01729
Uap1	NM_001305046	chr1	172010457	172012356	179.5	162128	541.023	160.5	125856	521.803	0.89415	0.776281	0.964476
Uhmk1	NM_010633	chr1	172051028	172052310	172.5	137250	326.077	149.5	111498	314.225	0.866667	0.812372	0.963654
Sh2d1b1	NM_012009	chr1	172091594	172092663	148.5	99748	282.776	135	86624	282.822	0.909091	0.868428	1.00017
Nos1ap	NM_001109985	chr1	172424968	172427038	144.5	147816	506.142	121.5	117251	476.898	0.84083	0.793223	0.942221
Atf6	NM_001081304	chr1	172703528	172705676	151.5	125580	681.591	106	92217	699.241	0.69967	0.734329	1.0259
Dusp12	NM_023173	chr1	172719575	172722553	154	138974	634.21	130	100843	655.414	0.844156	0.725622	1.03344
Fcgr4	NM_144559	chr1	172869653	172871138	34	27276	408.296	25.5	18089	381.457	0.75	0.663184	0.934265
Fcgr4	NM_144559	chr1	172873162	172875375	128	75099	518.676	95	43524.5	472.882	0.742188	0.579562	0.91171
Fcgr3	NM_010188	chr1	172880699	172882025	108.5	66454	276.016	86	52179	281.568	0.792627	0.78519	1.02012
Mir6546	NR_106103	chr1	172900639	172902715	61	27153.5	537.769	43	18777.5	565.631	0.704918	0.691531	1.05181
Cfap126	NM_001081275	chr1	172938446	172940161	77.5	58938	456.586	68	44444	437.137	0.877419	0.754081	0.957403
Cfap126	NM_001081275	chr1	172947420	172948985	58.5	44457.5	469.872	38.5	30417.5	462.697	0.65812	0.684193	0.98473
Cfap126	NM_001081275	chr1	172949851	172951211	62.5	42035	329.392	58	32658	308.865	0.928	0.776924	0.937679
Sdhc	NM_025321	chr1	172986552	172988029	175.5	119525	353.045	148	90661	376.62	0.843305	0.758511	1.06678
Pcp4l1	NM_025557	chr1	173031866	173033088	39	18816	297.262	64.5	35938.5	311.255	1.65385	1.91	1.04707
Nr1i3	NM_001243063	chr1	173049896	173054144	57	67756.5	895.311	59	90974.5	1035.2	1.03509	1.34267	1.15625
Apoa2	NM_001305585	chr1	173057031	173060020	59	41445.5	610.765	41.5	29455	690.813	0.70339	0.710692	1.13106
Apoa2	NM_013474	chr1	173061078	173064019	79.5	126709	742.756	71.5	108482	768.263	0.899371	0.856147	1.03434
Ndufs2	NM_153064	chr1	173082932	173084512	155	95668.5	413.691	124	70100	403.836	0.8	0.732739	0.976178
B4galt3	NM_020579	chr1	173106615	173108004	132	110067	338.724	114.5	86742.5	327.812	0.867424	0.788088	0.967788
Ppox	NM_008911	chr1	173116888	173118542	105	102142	560.635	84	80182	553.129	0.8	0.785009	0.986611
Usp21	NM_013919	chr1	173123956	173124957	156	102358	257.657	138	84667.5	248.103	0.884615	0.82717	0.962922
Ufc1	NM_025388	chr1	173130293	173132036	137.5	112606	437.94	105.5	86533.5	435.702	0.767273	0.768463	0.994891
Dedd	NM_011615	chr1	173164773	173167514	134.5	217602	777.407	113.5	176862	751.573	0.843866	0.812773	0.96677
Nit1	NM_001242580	chr1	173180690	173183495	150	178481	622.814	130	147320	636.055	0.866667	0.825413	1.02126
Usf1	NM_009480	chr1	173247543	173249413	169	220740	602.333	144.5	162508	567.011	0.85503	0.736196	0.941358
F11r	NM_172647	chr1	173273872	173277822	99	112372	894.153	72.5	87870	931.864	0.732323	0.781953	1.04217
Alyref2	NM_019484	chr1	173339621	173341138	102	96621.5	409.271	85.5	78658.5	396.744	0.838235	0.814089	0.969392
Vangl2	NM_033509	chr1	173863149	173864443	74	42064	319.606	44.5	27744	329.625	0.601351	0.659566	1.03135
Ncstn	NM_021607	chr1	173918461	173920997	147	196730	588.149	120	144050	570.4	0.816327	0.732222	0.969823
Pex19	NM_023041	chr1	173962906	173964816	125.5	118664	487.848	96.5	88213.5	489.58	0.768924	0.743386	1.00355
Dcaf8	NM_153555	chr1	173984296	173986446	177.5	185832	520.157	148	141342	522.365	0.833803	0.760588	1.00425
Pea15a	NM_011063	chr1	174042249	174043735	99	54720.5	326.134	73.5	41898.5	300.19	0.742424	0.765682	0.92045
Igsf8	NM_080419	chr1	174146575	174146915	40	9442	93.7415	27.5	6461.5	94.3807	0.6875	0.684336	1.00682
Igsf8	NM_080419	chr1	174147898	174150067	101	112698	644.513	91.5	89678.5	641.856	0.905941	0.795742	0.995878
Pigm	NM_026234	chr1	174212416	174214313	171	150984	470.238	135	118956	464.129	0.789474	0.787874	0.987008
Tagln2	NM_178598	chr1	174336546	174339952	69	94303	832.03	60	63958.5	810.657	0.869565	0.678223	0.974312
Vsig8	NR_027644	chr1	174399055	174400210	70.5	46109.5	296.442	49.5	27509.5	262.312	0.702128	0.596612	0.884871
Dusp23	NM_026725	chr1	174468663	174470228	140	72453.5	282.397	127	63402.5	282.695	0.907143	0.875078	1.00106
Crp	NM_007768	chr1	174534668	174537295	82	84263.5	610.076	72	73066	668.423	0.878049	0.867113	1.09564
Grem2	NM_011825	chr1	176756868	176758595	84	45356.5	419.394	68.5	36053	494.852	0.815476	0.794881	1.17992
Rgs7	NM_011880	chr1	177328542	177329589	54.5	36177.5	302.824	44.5	28169	293.894	0.816514	0.778633	0.970513
Fh1	NM_010209	chr1	177460288	177462808	173	158218	478.094	157.5	139684	484.118	0.910405	0.882861	1.0126
Kmo	NM_133809	chr1	177468550	177470650	38.5	41072	646.466	32.5	31793	686.13	0.844156	0.77408	1.06135
Opn3	NM_010098	chr1	177528451	177530410	132	101446	466.928	108	78423.5	458.939	0.818182	0.773057	0.98289
Exo1	NM_012012	chr1	177717139	177717958	151	86196	271.106	129	67656	273.467	0.854305	0.784909	1.00871
Sdccag8	NM_029756	chr1	178649340	178652088	183	306137	856.155	149	237894	831.809	0.814208	0.777082	0.971564
Akt3	NM_011785	chr1	179093739	179095887	60	78791.5	755.233	52.5	63242	715.641	0.875	0.80265	0.947576
Akt3	NM_011785	chr1	179175103	179176023	56	28006	229.506	47.5	21694	217.088	0.848214	0.77462	0.94589
Zbtb18	NM_001012330	chr1	179277610	179280567	159	179720	953.83	135.5	154692	947.601	0.852201	0.860736	0.993469
Adss	NM_007422	chr1	179631625	179633784	168	150044	397.583	170.5	122042	372.579	1.01488	0.813377	0.937109
Gm16432	NM_001034899	chr1	179819492	179820922	134.5	68293.5	296.143	124.5	54441.5	295.048	0.925651	0.79717	0.996302
Desi2	NM_024282	chr1	180023453	180025814	153.5	85246	482.432	120.5	65058	453.161	0.785016	0.76318	0.939325
Cox20	NM_025511	chr1	180112527	180113341	68	27362.5	217.072	53	21735	217.671	0.779412	0.794335	1.00276
Cox20	NM_025511	chr1	180153906	180158326	124.5	174146	957.301	102.5	141752	1007.88	0.823293	0.813984	1.05283
Hnrnpu	NM_016805	chr1	180170752	180175327	212	373140	1012.53	183.5	300948	988.098	0.865566	0.806529	0.975866
Hnrnpu	NM_016805	chr1	180205218	180206520	66.5	42057.5	342.319	64	38482.5	345.481	0.962406	0.914997	1.00924
Efcab2	NM_026626	chr1	180242018	180243594	163	142572	444.981	130.5	107506	438.221	0.800613	0.754041	0.984807
Smyd3	NM_027188	chr1	181353556	181355006	142	86745.5	375.27	122.5	69747.5	366.593	0.862676	0.804047	0.976878
Cnst	NM_146105	chr1	181381850	181384304	156	203460	679.967	143	163110	688.578	0.916667	0.801681	1.01266
Sccpdh	NM_178653	chr1	181504269	181505552	124	88611	332.269	93.5	61035.5	319.065	0.754032	0.688803	0.960261
Ahctf1	NM_026375	chr1	181638807	181641055	160	156936	525.539	138	132728	523.106	0.8625	0.84574	0.99537
Cdc42bpa	NM_001033285	chr1	181795816	181798727	160.5	187973	733.489	149	149838	710.201	0.928349	0.797128	0.96825
Adck3	NM_001163290	chr1	182027919	182033249	141.5	182227	1578.22	124	150506	1665.68	0.876325	0.825926	1.05542
Psen2	NM_011183	chr1	182062566	182067291	89.5	128089	1387.57	79	100694	1393.59	0.882682	0.786129	1.00434
Psen2	NM_001128605	chr1	182091974	182093832	154	135714	509.839	131	104304	479.704	0.850649	0.768555	0.940892
Gm5069	NR_003623	chr1	182166549	182172502	84	132121	1560.8	54.5	78982	1481.92	0.64881	0.597801	0.949462
Gm5069	NR_003623	chr1	182201840	182202554	49.5	15447.5	154.935	30.5	10127	178.575	0.616162	0.655575	1.15258
Gm5069	NR_003623	chr1	182223306	182224560	41	20234.5	237.954	32.5	15679.5	247.576	0.792683	0.774889	1.04044
Parp1	NM_007415	chr1	182405087	182406649	140.5	113740	362.104	112	81670.5	368.196	0.797153	0.718049	1.01682
Lin9	NR_120498	chr1	182477256	182479011	181	175976	534.638	152.5	131839	545.981	0.842541	0.74919	1.02122
Acbd3	NM_133225	chr1	182562022	182564017	185	216308	517.571	169	174502	503.177	0.913514	0.806733	0.97219
Acbd3	NM_133225	chr1	182604251	182605539	93	59107.5	287.281	68.5	43216.5	296.24	0.736559	0.731151	1.03119
H3f3a	NM_008210	chr1	182613983	182615983	101	100749	459.795	83.5	72765	433.17	0.826733	0.72224	0.942095
H3f3a	NM_008210	chr1	182648384	182651363	154	273320	999.909	127.5	209811	990.984	0.827922	0.76764	0.991074
Sde2	NM_145943	chr1	182687043	182688739	163.5	103614	433.296	149.5	80925.5	405.416	0.914373	0.781029	0.935658
Pycr2	NM_133705	chr1	182740521	182742689	107.5	75366.5	475.892	89	47727	376.012	0.827907	0.633265	0.79012
Lefty1	NM_010094	chr1	182772914	182773969	33.5	20925	313.375	21.5	9768.5	278.051	0.641791	0.466834	0.887279
Tmem63a	NM_144794	chr1	182778370	182780212	146	120094	433.975	118	80352.5	395.733	0.808219	0.669083	0.911879
Ephx1	NM_010145	chr1	182852305	182854233	100	61762.5	491.163	104.5	75833	546.313	1.045	1.22782	1.11229
Nvl	NM_026171	chr1	182979798	182982223	148	163098	609.297	108.5	114178	594.038	0.733108	0.700059	0.974958
Cnih4	NM_030131	chr1	182987536	182988521	154	87533	233.704	138.5	75167	228.273	0.899351	0.858728	0.976759
Wdr26	NM_145514	chr1	183046655	183049675	154.5	329802	906.103	140	288952	902.467	0.906149	0.876139	0.995988
Wdr26	NM_145514	chr1	183092643	183094948	56.5	71632.5	669.26	53	56517	672.296	0.938053	0.788985	1.00454
Lbr	NM_133815	chr1	183677925	183679817	136	137118	565.917	104	96170.5	544.548	0.764706	0.701373	0.962241
Enah	NM_008680	chr1	183855616	183857344	47.5	43259	514.742	36.5	31771	473.601	0.768421	0.734437	0.920074
Srp9	NM_012058	chr1	183961336	183962849	164.5	122306	365.385	144	96113	371.526	0.87538	0.785844	1.01681
Degs1	NM_007853	chr1	184117220	184119974	155.5	130056	530.505	131	114789	550.484	0.842444	0.882615	1.03766
Fbxo28	NM_175127	chr1	184177275	184178765	201.5	172276	400.521	169	137432	373.3	0.83871	0.797741	0.932037
Trp53bp2	NM_173378	chr1	184223055	184223350	22.5	5505.5	89.8946	14.5	3356.5	82.342	0.644444	0.609663	0.915984
Trp53bp2	NM_173378	chr1	184244963	184246765	171	166539	564.186	142.5	122664	527.664	0.833333	0.736545	0.935268
Capn2	NM_009794	chr1	184353016	184354687	138	128130	416.97	109	91792.5	407.189	0.789855	0.716399	0.976543
Susd4	NM_144796	chr1	184600296	184602000	71	63475	504.002	54	48517.5	480.06	0.760563	0.764356	0.952498
Tlr5	NM_016928	chr1	184791330	184792315	63.5	38209.5	274.916	56	25941	236.835	0.88189	0.678915	0.861485
Tlr5	NM_016928	chr1	184796145	184796975	41.5	21194.5	272.507	26	11535.5	249.32	0.626506	0.544269	0.91491
Dusp10	NM_022019	chr1	185734411	185737641	128.5	193000	947.191	109.5	144854	926.79	0.85214	0.75054	0.978463
Hlx	NM_008250	chr1	186428015	186435607	85.5	170040	1840.1	63	110874	1813.02	0.736842	0.652045	0.985283
Marc1	NM_001290273	chr1	186508276	186513279	165.5	211824	1131.43	137.5	162245	1203.39	0.830816	0.765942	1.0636
Mir1981	NR_035502	chr1	186526406	186528152	47	33271	469.362	52	33687	495.875	1.10638	1.0125	1.05649
Marc2	NM_133684	chr1	186543713	186547658	193	227308	850.349	170	190854	871.448	0.880829	0.839623	1.02481
C130074G19Rik	NM_178692	chr1	186581719	186584180	149.5	187531	681.401	140.5	158304	706.385	0.939799	0.844151	1.03667
Mark1	NM_145515	chr1	186699799	186700894	37	14865	258.076	27.5	12321	265.212	0.743243	0.82886	1.02765
Rab3gap2	NM_001163754	chr1	186903876	186905940	173	131812	464.286	143.5	102325	450.101	0.82948	0.776298	0.969448
Iars2	NM_198653	chr1	187029166	187030519	194.5	151936	338.634	154.5	116496	338.802	0.794344	0.766741	1.0005
Bpnt1	NM_011794	chr1	187032622	187033698	94	53590	306.738	73	36613.5	284.379	0.776596	0.683215	0.927107
Eprs	NM_029735	chr1	187063196	187065149	194.5	198972	535.011	169.5	166087	521.383	0.871465	0.834728	0.974527
Gm2061	NR_040305	chr1	187155331	187157320	117	116812	499.844	99	95108.5	505.955	0.846154	0.814198	1.01223
Lyplal1	NM_146106	chr1	187817455	187818209	147	77221	222.892	127	60334.5	209.512	0.863946	0.781322	0.939975
Tgfb2	NM_009367	chr1	188404403	188406691	44.5	43952	681.203	37.5	28566	607.716	0.842697	0.649936	0.89212
Rrp15	NM_026041	chr1	188449169	188450968	165	152038	453.901	112	110162	473.445	0.678788	0.724575	1.04306
Gpatch2	NM_026367	chr1	188915887	188917138	159.5	120571	360.453	117.5	83785	352.99	0.736677	0.694902	0.979295
Esrrg	NM_001243792	chr1	189309433	189311019	51	44686	440.209	36	36737	460.832	0.705882	0.822114	1.04685
Esrrg	NM_001243792	chr1	189352345	189353241	37	16022.5	217.079	32	13281.5	199.419	0.864865	0.828928	0.918647
Esrrg	NM_001243792	chr1	189362901	189363965	45.5	22219	243.014	26.5	12573	237.557	0.582418	0.565867	0.977545
Esrrg	NM_011935	chr1	189698333	189699024	31.5	14456	200.591	21.5	9372.5	200.382	0.68254	0.648347	0.998958
9330162B11Rik	NR_038007	chr1	189756650	189756998	25.5	7527.5	110.089	32.5	8634	107.234	1.27451	1.14699	0.974062
Kctd3	NM_172650	chr1	190707328	190708989	194.5	178096	364.526	154.5	142792	355.975	0.794344	0.801772	0.976542
Cenpf	NM_001081363	chr1	191388541	191389329	32	15238.5	277.912	29.5	9829	260.507	0.921875	0.645011	0.93737
Ptpn14	NM_008976	chr1	191428207	191430345	63.5	58717	537.226	40	36099	562.287	0.629921	0.614796	1.04665
Smyd2	NM_026796	chr1	191622280	191623772	132	97398.5	373.32	122	81568.5	366.056	0.924242	0.837472	0.980542
Prox1	NM_008937	chr1	191760095	191760749	31	10604	185.906	20.5	6384.5	167.502	0.66129	0.602084	0.901001
Prox1	NM_008937	chr1	191867962	191876933	137.5	406646	2746.7	105	343621	2942.66	0.763636	0.845013	1.07135
Rps6kc1	NM_178775	chr1	192611622	192612983	160.5	124764	368.801	139	102558	362.493	0.866044	0.822016	0.982897
Angel2	NR_037579	chr1	192628405	192630393	150	160161	627.585	133	128470	598.069	0.886667	0.802133	0.95297
Mfsd7b	NM_001081259	chr1	192725716	192727328	103	88236	421.406	84.5	79608	412.37	0.820388	0.902217	0.978556
Tatdn3	NM_001163421	chr1	192762978	192764064	86.5	73359	383.791	68	52590	365.06	0.786127	0.716885	0.951195
Batf3	NM_030060	chr1	192797821	192799466	59	35201	402.146	34.5	22848	406.152	0.584746	0.649072	1.00996
Atf3	NM_007498	chr1	192882622	192885756	88	91915	822.772	78.5	78836	818.822	0.892045	0.857705	0.995199
Atf3	NM_007498	chr1	192924588	192926034	128	84001	317.152	107	70751.5	310.086	0.835938	0.84227	0.977717
Nenf	NM_025424	chr1	193013159	193014087	109.5	47877	270.742	94	35123.5	252.519	0.858447	0.733619	0.932692
Nenf	NM_025424	chr1	193017980	193018926	109	65531	254.932	103.5	58058	246.191	0.949541	0.885962	0.965714
Tmem206	NM_025864	chr1	193026287	193027603	157	99415.5	315.977	135.5	83467.5	295.777	0.863057	0.839582	0.936071
Ppp2r5a	NM_144880	chr1	193093561	193098797	172	350426	1182.86	145.5	268804	1163.79	0.84593	0.767079	0.983874
Ints7	NM_001306204	chr1	193275252	193277302	130	123240	587.798	107	96426.5	581.428	0.823077	0.782425	0.989164
Lpgat1	NM_001134829	chr1	193418008	193421169	158	259975	834.437	128.5	213274	813.772	0.813291	0.820363	0.975235
Nek2	NM_010892	chr1	193521721	193523234	102.5	75139	387.469	96.5	67074.5	377.838	0.941463	0.892672	0.975144
1700034H15Rik	NR_030669	chr1	193606534	193609773	171.5	264110	802.823	152	232774	819.658	0.886297	0.881352	1.02097
Rd3	NM_001177900	chr1	193656433	193658056	58.5	45419.5	391.776	57	43662	382.994	0.974359	0.961305	0.977584
Mir3473c	NR_039566	chr1	193689605	193690934	89.5	41436	258.491	76.5	32525	255.156	0.854749	0.784945	0.987098
Traf5	NM_011633	chr1	193791949	193793664	112.5	85959	389.624	91	62397.5	358.245	0.808889	0.725898	0.919463
Gm10516	NR_033536	chr1	193836664	193839688	150	268292	1064.81	122.5	211720	1010.8	0.816667	0.789142	0.949282
Hhat	NM_144881	chr1	194470686	194472167	145.5	117428	373.464	119.5	91398.5	346.639	0.821306	0.77834	0.928171
Sertad4	NM_198247	chr1	194555546	194556603	33	25079.5	335.834	27	19211.5	314.804	0.818182	0.766024	0.937381
Diexf	NM_145415	chr1	194829953	194831431	171	115452	288.13	139.5	89579.5	275.279	0.815789	0.775899	0.955399
Irf6	NM_016851	chr1	194853464	194855179	103	91226.5	482.633	99.5	78573.5	494.433	0.966019	0.861301	1.02445
A130010J15Rik	NM_001160359	chr1	194873212	194875312	122	118074	543.366	119	95668	539.836	0.97541	0.810234	0.993503
Hsd11b1	NM_001044751	chr1	194941682	194943067	32.5	20738	379.272	47	24515.5	413.266	1.44615	1.18215	1.08963
G0s2	NM_008059	chr1	194971248	194974940	141	171338	778.177	114.5	145336	757.112	0.812057	0.848241	0.972932
Plxna2	NM_008882	chr1	196319647	196322815	115	157944	694.364	83	104778	661.964	0.721739	0.663387	0.953339
Mir3962	NR_039539	chr1	196580158	196580973	44	21682.5	270.643	29	14219	262.881	0.659091	0.655782	0.97132
Gm16897	NR_033564	chr1	196676766	196678635	162.5	151110	410.048	151.5	125154	418.801	0.932308	0.828232	1.02135
A330023F24Rik	NR_015566	chr1	196717378	196720280	79	105968	684.664	76.5	96055	738.903	0.968354	0.906449	1.07922
Cd46	NR_132621	chr1	196792402	196793395	98	48238.5	256.305	69.5	30979.5	261.778	0.709184	0.642215	1.02135
Cr1l	NM_013499	chr1	196831225	196833059	124.5	102504	423.453	107	72372	402.916	0.859438	0.706037	0.951501
Cr2	NM_007758	chr1	196942269	196942769	196.5	77472	166.487	176	56946	146.315	0.895674	0.735053	0.878834
Cnksr3	NM_172546	chr10	3133157	3136969	149.5	249338	876.809	125.5	200262	836.759	0.839465	0.803171	0.954322
Mtrf1l	NM_175374	chr10	4521548	4523696	150.5	156892	607.4	132.5	122066	584.546	0.880399	0.778026	0.962374
Fbxo5	NM_025995	chr10	4539882	4541846	124	86136.5	527.128	105	68170.5	519.419	0.846774	0.791424	0.985375
Syne1	NM_153399	chr10	4795720	4796578	37.5	19946.5	222.907	30	16275.5	253.038	0.8	0.815958	1.13517
Syne1	NM_001079686	chr10	5151524	5153590	61.5	51185.5	491.413	53	39060.5	604.7	0.861789	0.763117	1.23053
Esr1	NM_001302531	chr10	5633560	5634346	42.5	23760	230.132	44	21299	225.855	1.03529	0.896423	0.981413
Esr1	NM_001302532	chr10	5733589	5735161	74	62967.5	491.337	50	41610	474.841	0.675676	0.660817	0.966425
Rmnd1	NM_025343	chr10	5912903	5915933	117.5	131715	709.475	86.5	93159	720.121	0.73617	0.707277	1.01501
Zbtb2	NM_001033466	chr10	5956905	5960405	167	239310	871.659	143.5	201986	850.07	0.859281	0.844033	0.975233
Mthfd1l	NM_001170786	chr10	6372363	6373736	85	79170	400.772	87.5	70728.5	391.425	1.02941	0.893375	0.976676
Plekhg1	NM_001159942	chr10	6604662	6606416	77	66974	485.709	66.5	51710.5	438.445	0.863636	0.772098	0.902691
Plekhg1	NM_001159942	chr10	6627644	6628706	67	31029.5	242.215	66.5	32011	254.846	0.992537	1.03163	1.05215
Iyd	NM_027391	chr10	6804767	6806303	49.5	43334	364.889	43	31561.5	383.465	0.868687	0.728331	1.05091
Lrp11	NM_172784	chr10	7279845	7280893	98	88617.5	336.209	82.5	73732	332.24	0.841837	0.832025	0.988195
Pcmt1	NM_008786	chr10	7352613	7354826	172.5	233722	598.462	155	195232	576.659	0.898551	0.835318	0.963567
Nup43	NM_145706	chr10	7357370	7358303	114	63069.5	270.606	82.5	45747	281.437	0.723684	0.725343	1.04003
BC020402	NR_033219	chr10	7370022	7372679	160	271013	637.97	151	208810	627.834	0.94375	0.770478	0.984113
Katna1	NM_011835	chr10	7415819	7417815	147.5	98651.5	390.21	119	72154	383.905	0.80678	0.731403	0.983842
Ginm1	NM_145418	chr10	7470151	7471640	195	132388	355.543	167.5	103319	348.388	0.858974	0.780426	0.979874
Ppil4	NM_026141	chr10	7482196	7484145	157	166494	491.743	123.5	121796	485.373	0.786624	0.731535	0.987046
Tab2	NM_138667	chr10	7644882	7647214	127	215808	815.106	127.5	184154	769.152	1.00394	0.853323	0.943623
Ust	NM_177387	chr10	8207525	8209705	76.5	65554	507.658	50.5	40011	474.978	0.660131	0.610352	0.935627
Sash1	NM_175155	chr10	8573737	8577162	134	150480	759.274	117.5	113050	743.505	0.876866	0.751265	0.979231
Stxbp5	NM_001081344	chr10	9590058	9592553	154	222382	667.247	129.5	167441	635.768	0.840909	0.752941	0.952822
Rab32	NM_026405	chr10	10246779	10248497	149.5	131038	419.768	125.5	90515	413.928	0.839465	0.690756	0.986088
Shprh	NM_001284354	chr10	10839568	10840600	174	128974	298.55	143	103209	291.74	0.821839	0.800234	0.977188
Fbxo30	NM_027968	chr10	10970310	10972733	149.5	201302	750.865	119	149856	735.115	0.795987	0.744429	0.979024
Epm2a	NM_010146	chr10	11033189	11034497	127	118034	429.928	104	87558	411.471	0.818898	0.741806	0.95707
Utrn	NM_011682	chr10	12507817	12508100	26.5	5812.5	80.308	17	3476	78.1789	0.641509	0.598022	0.973488
Utrn	NM_011682	chr10	12556856	12559985	148.5	235346	939.943	111	169403	928.064	0.747475	0.719806	0.987362
B230208H11Rik	NR_038027	chr10	12612075	12613810	128	110098	416.028	104	78953.5	393.743	0.8125	0.717117	0.946434
Stx11	NM_029075	chr10	12653606	12655023	82.5	56938	353.425	75	46451	329.279	0.909091	0.815817	0.931679
Sf3b5	NM_175102	chr10	12698067	12699574	175	133480	365.539	151.5	111168	350.349	0.865714	0.832844	0.958446
Ltv1	NM_181470	chr10	12882282	12883976	161	96473.5	298.433	135	79103	294.885	0.838509	0.819945	0.988108
Phactr2	NM_001195096	chr10	13013312	13014885	65	47965.5	376.45	53	31491	355.422	0.815385	0.656534	0.94414
Phactr2	NM_001195065	chr10	13163873	13164954	40	26914	299.19	31.5	16053	256.498	0.7875	0.596455	0.857308
Fuca2	NM_025799	chr10	13190869	13191974	91	44347.5	241.143	67	31258.5	243.056	0.736264	0.704854	1.00794
Pex3	NM_019961	chr10	13242438	13244160	136	123476	448.265	112.5	91307.5	434.921	0.827206	0.739479	0.970232
Aig1	NM_025446	chr10	13558482	13559827	110	74476.5	352.726	104.5	69952	357.13	0.95	0.939249	1.01248
Hivep2	NM_010437	chr10	13654197	13658621	138.5	388856	1558.16	109	296525	1463.81	0.787004	0.762556	0.939445
Hivep2	NM_010437	chr10	13672504	13674065	75.5	55036.5	358.353	61.5	39355.5	351.913	0.81457	0.71508	0.98203
Hivep2	NM_010437	chr10	13775796	13776736	31.5	11854.5	205.745	24	8804	213.41	0.761905	0.742672	1.03725
Adgrg6	NM_001002268	chr10	14234979	14235904	41	24306	276.652	25.5	14598	252.394	0.621951	0.600592	0.912314
Vta1	NM_025418	chr10	14394743	14396089	161.5	112823	301.272	142	89895	294.46	0.879257	0.796779	0.977391
Gm20125	NR_038020	chr10	17021710	17022091	23.5	6970.5	117.056	18	4126.5	95.8247	0.765957	0.591995	0.818623
Cited2	NM_010828	chr10	17411069	17414890	162.5	348210	1136.29	145	272430	1086.53	0.892308	0.782374	0.956208
Heca	NM_001033432	chr10	17635800	17638073	142.5	136161	536.212	121	118139	503.584	0.849123	0.867642	0.939151
Abracl	NM_028440	chr10	17711363	17712883	135.5	134648	470.068	105.5	99453.5	442.454	0.778598	0.738621	0.941256
Reps1	NM_001111065	chr10	17744549	17746330	155.5	162608	503.701	133.5	127972	491.882	0.858521	0.786997	0.976537
Ccdc28a	NM_144820	chr10	17923822	17925107	182.5	126480	342.644	136.5	84775.5	326.889	0.747945	0.670271	0.954022
Ccdc28a	NM_144820	chr10	18007568	18009097	151	172189	463.255	134.5	133519	417.637	0.890728	0.775421	0.901528
Nhsl1	NM_173390	chr10	18096400	18098489	64	43411	539.76	44.5	30585.5	573.029	0.695312	0.704556	1.06163
Nhsl1	NM_173390	chr10	18120225	18120834	28.5	11559	175.356	20.5	8097	177.459	0.719298	0.700493	1.012
Hebp2	NM_019487	chr10	18235086	18235598	45.5	13638	145.621	30	9885	158.828	0.659341	0.724813	1.09069
Perp	NM_022032	chr10	18533682	18535579	139	98631	375.872	129	82040	349.288	0.928058	0.831787	0.929272
Tnfaip3	NM_009397	chr10	18703611	18705662	148.5	144412	541.091	135.5	109214	503.265	0.912458	0.756267	0.930092
Gm20139	NR_038022	chr10	18875230	18875576	29.5	8129	102.401	14.5	4015.5	100.965	0.491525	0.493972	0.985977
Ifngr1	NM_010511	chr10	19280813	19282358	144.5	89107	347.987	117.5	68892	307.385	0.813149	0.773138	0.883325
Pex7	NM_008822	chr10	19595520	19597614	176.5	74537.5	345.504	159.5	60404.5	381.198	0.903683	0.810391	1.10331
Map3k5	NM_008580	chr10	19622811	19625505	154.5	272842	816.74	145	241023	827.147	0.938511	0.883381	1.01274
Map7	NM_001198635	chr10	19837770	19840027	112	134720	559.532	102.5	119210	579.163	0.915179	0.884865	1.03508
Bclaf1	NM_001025392	chr10	20000328	20003274	196.5	260331	797.386	167.5	213420	793.484	0.852417	0.819804	0.995106
Mtfr2	NM_027930	chr10	20036722	20037522	87.5	32880.5	238.22	80	25757	239.149	0.914286	0.783352	1.0039
Mtfr2	NM_027930	chr10	20161338	20162496	41.5	28098.5	348.837	39	21319	346.678	0.939759	0.758724	0.993814
Mtfr2	NM_027930	chr10	20206242	20208294	79	63919	464.135	59	54234	518.988	0.746835	0.84848	1.11818
Ahi1	NM_026203	chr10	20641329	20642628	113	76619.5	432.028	93.5	57428.5	418.6	0.827434	0.749529	0.968919
Myb	NM_001198914	chr10	20848123	20849467	35	23650.5	423.433	34.5	17466.5	368.612	0.985714	0.738526	0.870533
Hbs1l	NM_001145209	chr10	20985007	20986932	166	120490	349.38	138.5	96164	359.534	0.834337	0.798104	1.02906
Aldh8a1	NM_178713	chr10	21065801	21069951	62.5	91252.5	1049.95	51	87966	1122.69	0.816	0.963985	1.06927
Aldh8a1	NM_178713	chr10	21154680	21154869	25	4225.5	58.6858	19.5	3125	56.8097	0.78	0.739557	0.968031
Sgk1	NM_011361	chr10	21680708	21688858	129	232764	2049.59	105	173278	1934.19	0.813953	0.744438	0.943701
4930444G20Rik	NM_053264	chr10	21747545	21748804	50.5	30160	357.128	43	23656.5	357.841	0.851485	0.784367	1.00199
E030030I06Rik	NM_001254745	chr10	21837478	21840786	149	175525	736.828	132	129296	725.424	0.885906	0.736624	0.984523
Raet1a	NM_009016	chr10	21847876	21848812	61	20518.5	268.69	36	11352	252.441	0.590164	0.553257	0.939527
H60b	NM_001177775	chr10	21962732	21962995	20.5	4266.5	77.134	15.5	2641.5	68.5697	0.756098	0.619126	0.888969
Slc2a12	NM_178934	chr10	22334369	22334945	48	23449.5	182.357	41	15559.5	177.083	0.854167	0.663532	0.971081
Tbpl1	NM_011603	chr10	22419767	22421633	183	220490	645.198	158.5	179764	652.192	0.86612	0.815291	1.01084
Rps12	NM_011295	chr10	23475443	23478071	160.5	178128	661.569	129	137810	672.519	0.803738	0.773662	1.01655
Slc18b1	NM_183116	chr10	23485799	23486984	116.5	72804	283.059	95.5	53382	275.889	0.819742	0.733229	0.974668
Vnn1	NM_011704	chr10	23583981	23585171	51.5	27352	279.212	56	29556	287.393	1.08738	1.08058	1.0293
Stx7	NM_016797	chr10	23838638	23839700	141	85673.5	266.985	111.5	62738	255.638	0.79078	0.732292	0.957501
Moxd1	NM_021509	chr10	23912796	23913296	24	8710.5	145.473	26.5	8482	139.536	1.10417	0.973767	0.959188
Ctgf	NM_010217	chr10	24224749	24224937	27.5	5132	63.2904	25.5	4278.5	59.7167	0.927273	0.833691	0.943536
Ctgf	NM_010217	chr10	24284585	24286887	60.5	54851.5	603.637	51.5	39815	523.673	0.85124	0.725869	0.86753
Enpp1	NM_001308327	chr10	24400438	24402110	153	133934	491.673	133.5	107282	477.156	0.872549	0.801	0.970472
Enpp3	NM_134005	chr10	24530992	24532265	38	24528.5	313.771	48	30402	330.404	1.26316	1.23946	1.05301
Med23	NM_027347	chr10	24559043	24559976	162	86144.5	235.499	137	62780	217.232	0.845679	0.728775	0.922433
Arg1	NM_007482	chr10	24612996	24617864	80	141666	1301.85	72	116910	1365.96	0.9	0.825248	1.04925
Akap7	NM_018747	chr10	24985744	24987636	84	61972.5	391.385	62.5	46537.5	369.393	0.744048	0.750938	0.943809
Epb41l2	NM_001199265	chr10	25048700	25051594	124.5	137293	630.153	114.5	109310	613.433	0.919679	0.79618	0.973468
Smlr1	NM_001195596	chr10	25222380	25227292	117.5	158306	904.801	95.5	131387	1065.06	0.812766	0.829959	1.17712
L3mbtl3	NM_172787	chr10	26062519	26065884	107.5	236962	1160.69	91	173104	1048.9	0.846512	0.730517	0.903683
Arhgap18	NM_176837	chr10	26461540	26463329	104.5	75051	441.808	83	52256.5	437.825	0.794258	0.69628	0.990985
Ptprk	NM_008983	chr10	27763366	27766315	144.5	270300	992.775	109	202332	994.387	0.754325	0.748547	1.00162
Themis	NM_001305663	chr10	28076953	28077476	28.5	9954.5	143.48	19	5948.5	142.066	0.666667	0.597569	0.990145
Echdc1	NM_025855	chr10	29002009	29003803	132	102224	483.182	113	71935.5	436.771	0.856061	0.703705	0.903947
Rnf146	NM_026518	chr10	29050260	29052167	168.5	187568	544.537	133.5	142890	498.58	0.792285	0.761803	0.915604
Cenpw	NM_001109747	chr10	29889081	29890233	122.5	67321	253.096	93.5	48485.5	240.321	0.763265	0.720214	0.949527
Trmt11	NM_028604	chr10	30289264	30290655	118	107702	407.208	93.5	85566.5	409.432	0.792373	0.794478	1.00546
Hint3	NM_025798	chr10	30306958	30308469	128	98474.5	453.509	116.5	70626.5	417.991	0.910156	0.717206	0.921683
Ncoa7	NM_172495	chr10	30491565	30493480	132	115018	493.098	120	89399.5	457.614	0.909091	0.777262	0.92804
Ncoa7	NM_172495	chr10	30499728	30500506	46	14459	198.181	34	9361	191.668	0.73913	0.647417	0.967139
Hey2	NM_013904	chr10	30531531	30533367	59	42426	444.514	51	38667.5	461.459	0.864407	0.91141	1.03812
Hddc2	NM_027168	chr10	31002366	31003427	136	70772	235.03	117.5	52684	215.631	0.863971	0.744419	0.917458
Tpd52l1	NM_009413	chr10	31134602	31135542	122.5	69398	272.327	90	46580	263.773	0.734694	0.671201	0.968587
Rnf217	NM_001146349	chr10	31296225	31299602	148.5	277238	891.742	119	229798	879.162	0.801347	0.82888	0.985892
Nkain2	NM_001025286	chr10	32578885	32580137	33.5	22777.5	297.401	27.5	15780	294.779	0.820896	0.692789	0.991185
Zufsp	NM_028287	chr10	33639711	33640957	143.5	97874.5	317.381	118.5	68712.5	285.347	0.825784	0.702047	0.899068
Rwdd1	NM_025614	chr10	33707750	33710014	145	136250	574.452	116	97618.5	551.606	0.8	0.716466	0.960228
Fam26f	NM_175449	chr10	33816121	33818004	93	64691.5	367.323	77	48872	364.212	0.827957	0.755462	0.991531
Dse	NM_172508	chr10	33894998	33897363	81	83831	519.823	60.5	57596.5	540.365	0.746914	0.687055	1.03952
Tspyl1	NM_009433	chr10	33970214	33973605	187	210257	619.279	167	170572	617.384	0.893048	0.811255	0.99694
Tspyl4	NM_030203	chr10	33986393	33988117	83	61204.5	383.043	76	54891	345.958	0.915663	0.896846	0.903182
Nt5dc1	NM_176968	chr10	34107004	34108442	157	84829	305.7	120	66523	314.311	0.764331	0.784201	1.02817
Frk	NM_010237	chr10	34172772	34174236	57.5	54204.5	395.786	41.5	37652.5	384.63	0.721739	0.694638	0.971814
Hdac2	NM_008229	chr10	36663120	36664937	183	185157	509.62	164	152471	493.972	0.896175	0.823469	0.969294
Marcks	NM_008538	chr10	36825057	36830971	68.5	172696	1817.84	50	110257	1743.81	0.729927	0.638444	0.959278
Lama4	NM_010681	chr10	38654931	38656233	38	29927	373.709	36.5	18832.5	324.685	0.960526	0.629281	0.868819
Tube1	NM_028006	chr10	38822942	38823947	121.5	74202	279.612	91.5	52048	269.954	0.753086	0.701437	0.965459
Wisp3	NM_001127376	chr10	38860729	38861324	43.5	14669	172.69	38.5	11551.5	171.964	0.885057	0.787477	0.995802
Fyn	NM_001122893	chr10	39058364	39061035	72	80544.5	582.803	63	59312	526.213	0.875	0.736388	0.902902
Traf3ip2	NM_134000	chr10	39301731	39304842	90	70200.5	625.151	66	42957.5	569.818	0.733333	0.611926	0.911489
[truncated: 12,025 more rows]

## Sheet: Gene_Expression_MouseLiver
Supplementary Data 1. Peak height, area, width and gene expression levels in different conditions.
[truncated: 18,700 more rows]
